# Supplementary material for: Bis(1-methyl-4-oxoimidazolidin-2-iminium) diaqua­bis­(pyridine-2,4-dicarboxyl­ato-κ2 N,O 2)zincate(II) dihydrate
Source: Acta Crystallogr Sect E Struct Rep Online. 2011 Mar 12;67(Pt 4):m435–6. doi: 10.1107/S1600536811008452 (PMC3099900; doi:10.1107/S1600536811008452)
Supplement: Supplementary file 2 [file e-67-0m435-Isup2.hkl]

# 
# h,k,l, Fc-squared, Fo-squared, sigma(Fo-squared) and status flag 
# 
data_I
_shelx_title ' NewH in P-1' 
_shelx_refln_list_code          4 
_shelx_F_calc_maximum       98.70 
_exptl_crystal_F_000       366.00 
_reflns_d_resolution_high  0.7296 
 
loop_ 
 _symmetry_equiv_pos_as_xyz 
 'x, y, z' 
 '-x, -y, -z' 
 
_cell_length_a     5.3209 
_cell_length_b     8.3893 
_cell_length_c    16.6214 
_cell_angle_alpha  81.576 
_cell_angle_beta   85.263 
_cell_angle_gamma  74.089 
 
_shelx_F_squared_multiplier     1.000 
 
loop_ 
 _refln_index_h 
 _refln_index_k 
 _refln_index_l 
 _refln_F_squared_calc 
 _refln_F_squared_meas 
 _refln_F_squared_sigma 
 _refln_observed_status 
   2   0   0        4.05        4.97      2.08 o 
   3   0   0      873.43      873.39     19.48 o 
   4   0   0       91.06       93.93      4.55 o 
   5   0   0       20.29       20.17      1.99 o 
   6   0   0       18.23       15.34      2.41 o 
  -6   1   0       50.23       52.88      2.80 o 
  -5   1   0       15.19       20.07      3.55 o 
  -4   1   0       67.25       65.34      2.57 o 
  -3   1   0     1434.55     1432.40     19.57 o 
  -2   1   0      216.14      211.63      7.48 o 
  -1   1   0      117.93      147.93      4.07 o 
   0   1   0     3501.14     4028.56     55.43 o 
   1   1   0      706.99      730.84    413.99 o 
   2   1   0      177.83      240.61      5.89 o 
   3   1   0      934.39     1024.90     29.86 o 
   4   1   0      594.40      642.93     21.49 o 
   5   1   0       25.84       27.91      3.21 o 
   6   1   0       77.80       77.90      3.41 o 
   7   1   0       30.48       34.06      5.14 o 
  -6   2   0       42.87       40.37      3.06 o 
  -5   2   0       89.69       91.74      4.49 o 
  -4   2   0      456.46      460.59      8.65 o 
  -3   2   0      775.22      811.52     24.73 o 
  -2   2   0      708.19      699.51     12.87 o 
  -1   2   0     1013.75     1108.46      5.55 o 
   0   2   0        5.64       12.20      3.23 o 
   1   2   0     3663.84     3668.42     45.51 o 
   2   2   0     1281.95     1444.35     13.26 o 
   3   2   0      279.79      284.21      9.70 o 
   4   2   0      610.39      604.84     32.01 o 
   5   2   0       81.99       88.62      3.91 o 
   6   2   0      157.24      170.65      3.62 o 
   7   2   0       54.55       55.65      4.20 o 
  -6   3   0        3.31        1.57      3.11 o 
  -5   3   0       23.45       29.28      2.38 o 
  -4   3   0       35.63       36.30      2.58 o 
  -3   3   0       35.75       34.53      2.07 o 
  -2   3   0      218.16      213.71      2.64 o 
  -1   3   0      401.27      379.23      9.53 o 
   0   3   0     1869.72     1847.16     10.65 o 
   1   3   0     1877.00     1836.24     26.52 o 
   2   3   0      754.22      758.44      5.48 o 
   3   3   0      817.36      890.94     28.66 o 
   4   3   0     1212.86     1338.98     57.42 o 
   5   3   0       31.13       37.39      3.91 o 
   6   3   0        0.67        7.54      4.06 o 
   7   3   0       47.48       53.70      3.99 o 
  -5   4   0        5.50        7.71      2.51 o 
  -4   4   0       50.51       51.35      2.46 o 
  -3   4   0      253.79      252.68      3.09 o 
  -2   4   0      389.10      416.52     12.26 o 
  -1   4   0     2730.15     2795.57      6.73 o 
   0   4   0     1945.79     2065.86      6.19 o 
   1   4   0     2317.09     2340.09     14.24 o 
   2   4   0     2167.17     2214.32      7.43 o 
   3   4   0      105.16      104.58     10.11 o 
   4   4   0      870.52      901.66      7.87 o 
   5   4   0      287.96      303.04      3.77 o 
   6   4   0       27.52       19.49      4.57 o 
   7   4   0       32.92       41.96      4.86 o 
  -5   5   0       11.91        8.78      2.97 o 
  -4   5   0      154.12      148.95      3.49 o 
  -3   5   0      196.08      197.39      7.53 o 
  -2   5   0      103.36      107.55      4.03 o 
  -1   5   0       23.72       23.41      2.64 o 
   0   5   0        3.79        2.90      2.61 o 
   1   5   0      109.50      102.08      2.44 o 
   2   5   0      286.08      270.02      3.30 o 
   3   5   0      352.19      340.37      5.83 o 
   4   5   0      329.24      314.37      6.56 o 
   5   5   0      377.31      401.16      5.07 o 
   6   5   0       13.01       11.96      4.57 o 
   7   5   0       19.78       14.57      4.93 o 
  -4   6   0      200.12      193.85      6.25 o 
  -3   6   0      136.64      133.35      2.50 o 
  -2   6   0       76.77       68.12      2.82 o 
  -1   6   0       32.16       29.69      3.48 o 
   0   6   0      123.45      117.14      2.56 o 
   1   6   0        1.41        1.74      2.20 o 
   2   6   0      346.07      344.27      6.63 o 
   3   6   0      659.28      627.55      5.04 o 
   4   6   0      121.47      107.54      5.14 o 
   5   6   0      285.94      287.80     11.09 o 
   6   6   0       83.07       87.03      3.77 o 
  -4   7   0        5.87        3.62      2.77 o 
  -3   7   0        2.72        4.41      2.84 o 
  -2   7   0       25.72       25.12      2.37 o 
  -1   7   0      233.08      219.63      8.37 o 
   0   7   0      301.20      284.72      2.80 o 
   1   7   0      350.15      335.70      9.17 o 
   2   7   0      205.53      195.93      7.68 o 
   3   7   0      277.10      274.28      6.45 o 
   4   7   0      275.41      301.30      9.38 o 
   5   7   0      111.09      111.09      3.55 o 
   6   7   0       21.22       28.70      4.57 o 
  -3   8   0       13.54       15.54      2.93 o 
  -2   8   0        2.53        5.62      2.25 o 
  -1   8   0       44.08       45.00      2.39 o 
   0   8   0      274.85      265.01      3.12 o 
   1   8   0      804.13      771.35     18.37 o 
   2   8   0      213.08      202.42      4.24 o 
   3   8   0       47.51       52.32      3.12 o 
   4   8   0       83.23       90.35      3.28 o 
   5   8   0       72.80       74.85      3.59 o 
   6   8   0       36.70       35.07      4.93 o 
  -2   9   0       49.48       50.07      2.42 o 
  -1   9   0       49.45       47.60      2.73 o 
   0   9   0       56.27       52.18      2.94 o 
   1   9   0      101.75       96.62      5.47 o 
   2   9   0      161.45      156.36      3.23 o 
   3   9   0        0.95        2.46      3.05 o 
   4   9   0       38.56       36.74      3.27 o 
   5   9   0      390.77      395.15      6.59 o 
  -1  10   0       16.25       16.33      2.64 o 
   0  10   0       13.05       15.45      3.59 o 
   1  10   0       92.22       96.65      6.67 o 
   2  10   0      240.10      240.12      3.82 o 
   3  10   0       18.37       12.87      4.20 o 
   4  10   0        7.07        3.59      3.44 o 
   5  10   0      104.92       97.17      6.74 o 
   1  11   0       12.98       13.16      3.11 o 
   2  11   0       26.79       29.95      3.84 o 
   3  11   0       49.42       51.45      3.83 o 
  -3 -11   1       69.06       73.37      4.42 o 
  -2 -11   1       37.57       42.00      3.21 o 
  -1 -11   1       21.58       24.71      6.41 o 
  -4 -10   1        8.85       10.43      3.61 o 
  -3 -10   1       30.50       31.05      3.58 o 
  -2 -10   1       12.55        7.44      3.59 o 
  -1 -10   1       33.80       33.71      2.87 o 
   0 -10   1        7.12       10.65      3.37 o 
   1 -10   1        0.47        0.23      3.77 o 
  -5  -9   1      165.92      165.51      6.45 o 
  -4  -9   1       34.14       34.98      3.41 o 
  -3  -9   1        1.12        4.48      2.84 o 
  -2  -9   1       11.23       16.45      2.74 o 
  -1  -9   1      145.24      154.55      3.43 o 
   0  -9   1       64.76       65.94      3.04 o 
   1  -9   1       16.93       18.73      2.96 o 
   2  -9   1       97.27       99.18      6.88 o 
  -6  -8   1       71.29       74.49      5.07 o 
  -5  -8   1      150.63      153.74      3.32 o 
  -4  -8   1       84.97       86.89      3.49 o 
  -3  -8   1       37.86       40.79      3.07 o 
  -2  -8   1      246.23      245.88      5.51 o 
  -1  -8   1       45.77       51.97      4.96 o 
   0  -8   1        2.69        4.41      2.74 o 
   1  -8   1        1.29        1.30      2.10 o 
   2  -8   1        6.71       11.98      8.62 o 
   3  -8   1       57.94       61.30      2.55 o 
  -6  -7   1       18.24       17.83      3.70 o 
  -5  -7   1      108.62      111.99      4.96 o 
  -4  -7   1      150.62      146.39      6.01 o 
  -3  -7   1      166.43      159.14      3.28 o 
  -2  -7   1      315.88      294.67      7.39 o 
  -1  -7   1      280.64      288.64      2.92 o 
   0  -7   1      174.01      172.32      2.63 o 
   1  -7   1       40.51       38.15      5.36 o 
   2  -7   1       10.54       12.48      2.64 o 
   3  -7   1        1.62        2.08      2.24 o 
   4  -7   1       12.98       16.60      2.73 o 
  -6  -6   1      107.91      108.26      4.64 o 
  -5  -6   1       89.71       93.93      3.00 o 
  -4  -6   1      145.42      120.20     58.19 o 
  -3  -6   1      454.79      424.64      8.77 o 
  -2  -6   1        9.92        5.05      2.74 o 
  -1  -6   1      768.67      776.86     17.90 o 
   0  -6   1      113.20      113.46      2.28 o 
   1  -6   1       84.57       84.39      2.50 o 
   2  -6   1       28.48       28.73      2.21 o 
   3  -6   1       32.38       31.65      2.13 o 
   4  -6   1       43.96       42.11      2.84 o 
  -7  -5   1        8.21        7.83      5.51 o 
  -6  -5   1        4.48        9.28      4.13 o 
  -5  -5   1       72.90       75.58      3.19 o 
  -4  -5   1       57.74       56.75      3.03 o 
  -3  -5   1      177.80      170.36      3.41 o 
  -2  -5   1      792.54      779.68      5.58 o 
  -1  -5   1      400.55      381.48      7.14 o 
   0  -5   1      225.14      208.43      3.01 o 
   1  -5   1       74.10       64.07      2.64 o 
   2  -5   1        0.88        2.13      2.79 o 
   3  -5   1       16.13       12.99      2.00 o 
   4  -5   1       87.12       88.72      3.80 o 
   5  -5   1       36.82       29.05      2.73 o 
  -7  -4   1        2.29        3.33      3.84 o 
  -6  -4   1        4.50        7.61      4.13 o 
  -5  -4   1      350.30      369.28      5.00 o 
  -4  -4   1      197.85      204.09      5.15 o 
  -3  -4   1      300.07      285.74      6.30 o 
  -2  -4   1      413.77      375.55     10.18 o 
  -1  -4   1      163.28      150.80      3.59 o 
   0  -4   1     1702.56     1690.73      5.84 o 
   1  -4   1      593.77      567.44      8.95 o 
   2  -4   1      162.23      149.06      3.02 o 
   3  -4   1        2.40        1.30      2.60 o 
   4  -4   1       58.13       59.05      3.76 o 
   5  -4   1       45.17       52.16      4.42 o 
  -7  -3   1       49.45       44.13      5.07 o 
  -6  -3   1      136.75      136.38      4.64 o 
  -5  -3   1      243.04      264.78      4.28 o 
  -4  -3   1      156.49      164.42      4.20 o 
  -3  -3   1      189.06      200.15      7.43 o 
  -2  -3   1     1593.75     1629.51      9.17 o 
  -1  -3   1      193.60      186.90      3.08 o 
   0  -3   1     1310.36     1474.49     23.59 o 
   1  -3   1      470.38      463.71      3.80 o 
   2  -3   1      360.17      354.58      7.69 o 
   3  -3   1        2.44        3.61      1.97 o 
   4  -3   1        0.60        1.50      2.42 o 
   5  -3   1        1.18        3.07      2.43 o 
   6  -3   1        0.40        1.01      3.62 o 
  -7  -2   1        1.69        9.49      5.00 o 
  -6  -2   1       22.41       16.52      4.13 o 
  -5  -2   1       38.58       41.01      3.84 o 
  -4  -2   1       52.11       47.54      3.84 o 
  -3  -2   1      298.23      371.23      4.78 o 
  -2  -2   1      610.76      527.95    293.84 o 
  -1  -2   1      392.27      429.28      5.55 o 
   0  -2   1        6.88        8.60      3.09 o 
   1  -2   1      522.19      558.50      8.51 o 
   2  -2   1       63.82       59.17      2.33 o 
   3  -2   1      282.68      275.94      9.60 o 
   4  -2   1      105.61      100.82      4.63 o 
   5  -2   1       23.81       17.41      2.97 o 
   6  -2   1        0.46        4.12      2.81 o 
  -7  -1   1       18.19       20.58      4.13 o 
  -6  -1   1        2.70        9.42      4.28 o 
  -5  -1   1      205.91      199.36     60.33 o 
  -4  -1   1      507.14      563.14     54.89 o 
  -3  -1   1      587.93      634.21     25.45 o 
  -2  -1   1      202.10      181.81      4.71 o 
  -1  -1   1      440.93      538.79      9.84 o 
   0  -1   1       93.87       86.26      3.36 o 
   1  -1   1     1058.12     1121.39     22.75 o 
   2  -1   1      835.86      829.54     26.53 o 
   3  -1   1      591.73      627.35     20.28 o 
   4  -1   1      358.41      364.77     13.41 o 
   5  -1   1       11.66       10.16      2.07 o 
   6  -1   1        0.92        2.57      2.93 o 
  -6   0   1        7.37        7.05      2.41 o 
  -5   0   1      124.18      114.29      2.98 o 
  -4   0   1      284.06      297.80     11.87 o 
  -3   0   1      956.30      982.32     24.66 o 
  -2   0   1        1.59        5.41      1.94 o 
  -1   0   1      373.87      496.35     22.45 o 
   1   0   1     1720.50     1922.95     30.89 o 
   2   0   1      162.62      188.96      5.08 o 
   3   0   1       20.56       20.60      1.97 o 
   4   0   1      369.17      371.97     11.00 o 
   5   0   1      148.28      151.62      5.21 o 
   6   0   1       84.63       80.79      2.70 o 
   7   0   1       47.45       32.25      8.41 o 
  -6   1   1       55.70       51.64      3.15 o 
  -5   1   1      126.83      127.90      3.60 o 
  -4   1   1       98.38       96.23      1.97 o 
  -3   1   1       94.99       97.27      3.21 o 
  -2   1   1      536.80      509.88     22.45 o 
  -1   1   1      193.27      221.04      5.74 o 
   0   1   1     1342.43     1496.94      9.17 o 
   1   1   1      291.07      294.47     17.97 o 
   2   1   1       78.93       75.60      3.39 o 
   3   1   1     1011.85     1035.72     30.90 o 
   4   1   1      175.01      180.45      6.71 o 
   5   1   1        4.03        3.87      2.30 o 
   6   1   1       95.84       87.59      5.40 o 
   7   1   1        2.40        5.80      5.51 o 
  -6   2   1        0.21        1.52      2.93 o 
  -5   2   1       62.98       63.98      2.25 o 
  -4   2   1       65.75       69.84      2.92 o 
  -3   2   1       63.91       72.36      4.11 o 
  -2   2   1      876.90      856.81     33.41 o 
  -1   2   1      163.21      165.57      2.98 o 
   0   2   1     3104.55     3164.78     17.61 o 
   1   2   1     1025.91      984.09     14.17 o 
   2   2   1      311.48      351.29      4.49 o 
   3   2   1      451.37      449.46     13.88 o 
   4   2   1      210.57      193.95     12.99 o 
   5   2   1       23.10       20.60      2.88 o 
   6   2   1        2.64        8.33      4.42 o 
   7   2   1       21.97       31.45      5.36 o 
  -6   3   1        3.34        4.11      3.14 o 
  -5   3   1        0.37        2.46      2.33 o 
  -4   3   1       22.45       21.38      1.93 o 
  -3   3   1        1.36        3.79      2.19 o 
  -2   3   1       29.05       26.08      2.17 o 
  -1   3   1      892.37      919.98      7.32 o 
   0   3   1      617.89      618.29     16.20 o 
   1   3   1     1750.81     1687.53     11.23 o 
   2   3   1      787.31     1004.31     16.85 o 
   3   3   1      363.25      450.78      6.56 o 
   4   3   1      461.33      457.02      9.00 o 
   5   3   1      180.43      186.96      4.28 o 
   6   3   1       64.42       63.70      4.20 o 
   7   3   1       35.75       40.36      5.43 o 
  -5   4   1       14.44       14.57      2.60 o 
  -4   4   1      173.06      160.25      6.09 o 
  -3   4   1       40.96       41.33      2.23 o 
  -2   4   1        6.15        4.77      1.86 o 
  -1   4   1      492.12      476.34      6.09 o 
   0   4   1      351.48      377.50      3.44 o 
   1   4   1      524.61      495.41      6.49 o 
   2   4   1        4.30        3.30      2.64 o 
   3   4   1       32.34       34.86      4.86 o 
   4   4   1      315.44      299.67      5.23 o 
   5   4   1      307.10      322.75      4.57 o 
   6   4   1      145.25      135.00      4.49 o 
   7   4   1       78.66       69.64      5.51 o 
  -5   5   1        7.04       10.30      2.48 o 
  -4   5   1       21.16       19.64      2.41 o 
  -3   5   1      125.57      128.13      5.15 o 
  -2   5   1       59.82       60.65      3.26 o 
  -1   5   1      670.85      663.21      3.62 o 
   0   5   1     1006.86     1040.64     11.56 o 
   1   5   1      103.84      105.86      2.79 o 
   2   5   1     1820.60     1786.13      6.02 o 
   3   5   1      298.13      291.03      6.05 o 
   4   5   1        2.48        7.89      2.73 o 
   5   5   1        2.20        3.78      2.48 o 
   6   5   1        0.69       -0.94      3.19 o 
   7   5   1        9.62       13.19      4.06 o 
  -4   6   1       66.65       62.29      4.55 o 
  -3   6   1      131.40      129.25      2.89 o 
  -2   6   1       16.72       19.40      1.87 o 
  -1   6   1      208.48      196.11      5.72 o 
   0   6   1     1501.28     1496.92      5.02 o 
   1   6   1      232.11      221.43      4.31 o 
   2   6   1      335.53      312.22      6.99 o 
   3   6   1      835.86      824.18      4.61 o 
   4   6   1      229.13      219.78      5.14 o 
   5   6   1       43.85       41.39      2.71 o 
   6   6   1       29.87       37.54      4.64 o 
  -4   7   1       20.28       16.92      2.83 o 
  -3   7   1       52.95       54.84      2.81 o 
  -2   7   1       21.01       21.38      2.39 o 
  -1   7   1       20.36       19.71      1.95 o 
   0   7   1      289.20      294.08      2.82 o 
   1   7   1      204.26      197.99      3.07 o 
   2   7   1     1034.59      976.38     23.66 o 
   3   7   1      190.55      186.79      3.20 o 
   4   7   1      215.12      192.39      3.73 o 
   5   7   1       81.13       78.33      5.36 o 
   6   7   1       74.69       76.38      5.14 o 
  -3   8   1      128.81      128.02      2.83 o 
  -2   8   1       28.89       31.28      2.26 o 
  -1   8   1       30.19       23.24      6.52 o 
   0   8   1      160.72      162.30      2.97 o 
   1   8   1      439.28      423.24      4.42 o 
   2   8   1      123.07      126.40      3.05 o 
   3   8   1      382.15      384.97      9.71 o 
   4   8   1      211.04      208.17      5.80 o 
   5   8   1        3.12       -0.16      2.69 o 
   6   8   1       11.81        9.17      3.25 o 
  -2   9   1        2.48        4.74      2.94 o 
  -1   9   1        6.48        7.61      3.02 o 
   0   9   1      110.81      112.87      3.12 o 
   1   9   1      408.56      410.14      3.33 o 
   2   9   1      113.36      117.15      3.20 o 
   3   9   1      250.24      266.15      6.78 o 
   4   9   1      575.63      593.85      4.40 o 
   5   9   1       37.58       41.01      5.36 o 
  -1  10   1       51.28       53.73      3.80 o 
   0  10   1       34.60       32.29      5.51 o 
   1  10   1       90.40       89.86      6.12 o 
   2  10   1       67.71       72.68      3.13 o 
   3  10   1       47.82       45.83      2.75 o 
   4  10   1       89.86       90.31      3.48 o 
   5  10   1       15.01       15.36      5.80 o 
   0  11   1        4.08        8.77      5.22 o 
   1  11   1        0.81        2.77      3.55 o 
   2  11   1        0.54        2.37      3.82 o 
   3  11   1       17.50       24.99      3.72 o 
  -3 -11   2      130.07      137.46      5.94 o 
  -2 -11   2      124.66      136.27      3.89 o 
  -1 -11   2      149.71      158.30      9.13 o 
  -4 -10   2        1.36        1.57      3.60 o 
  -3 -10   2        0.94        1.89      3.59 o 
  -2 -10   2        3.52       10.04      3.51 o 
  -1 -10   2       37.78       38.67      3.17 o 
   0 -10   2       19.20       19.74      3.52 o 
   1 -10   2       22.49       24.88      3.67 o 
  -5  -9   2       24.05       25.51      6.23 o 
  -4  -9   2       64.79       69.04      3.74 o 
  -3  -9   2      289.75      283.93      3.61 o 
  -2  -9   2      110.65      110.60      3.02 o 
  -1  -9   2       90.86       87.84      2.66 o 
   0  -9   2      271.89      264.17      3.01 o 
   1  -9   2      120.87      116.29      2.54 o 
   2  -9   2       49.92       45.40      3.60 o 
  -6  -8   2      104.65      117.39      4.20 o 
  -5  -8   2      369.09      380.51      7.90 o 
  -4  -8   2      130.64      141.65      3.48 o 
  -3  -8   2      437.79      426.81      3.81 o 
  -2  -8   2      636.70      631.24      3.71 o 
  -1  -8   2      190.06      186.16      2.77 o 
   0  -8   2       80.01       83.78      2.89 o 
   1  -8   2        4.82        8.79      2.79 o 
   2  -8   2       58.49       57.77      3.25 o 
   3  -8   2       51.69       53.17      3.32 o 
  -6  -7   2       11.02        1.52      4.64 o 
  -5  -7   2      218.64      215.88      3.98 o 
  -4  -7   2      200.47      203.55      3.95 o 
  -3  -7   2      201.42      210.38      7.72 o 
  -2  -7   2      905.29      889.98      6.85 o 
  -1  -7   2      168.20      159.46      2.99 o 
   0  -7   2       26.61       23.52      2.10 o 
   1  -7   2      108.61      107.91      2.87 o 
   2  -7   2      281.25      278.49      9.49 o 
   3  -7   2      206.07      194.32      2.80 o 
   4  -7   2       13.92       13.41      2.69 o 
  -6  -6   2       25.82       26.81      4.64 o 
  -5  -6   2      341.22      341.67      4.06 o 
  -4  -6   2      160.29      153.02      3.74 o 
  -3  -6   2      889.77      853.65      5.20 o 
  -2  -6   2       66.88       59.82      3.41 o 
  -1  -6   2      288.42      293.87      3.01 o 
   0  -6   2      133.30      140.49      2.92 o 
   1  -6   2      163.21      154.24      3.13 o 
   2  -6   2       94.03       95.61      2.43 o 
   3  -6   2      100.50       99.27      2.26 o 
   4  -6   2       14.65       15.66      2.64 o 
  -7  -5   2       22.45       22.75      5.65 o 
  -6  -5   2        8.73       16.52      4.20 o 
  -5  -5   2      200.95      202.90      4.20 o 
  -4  -5   2      737.01      740.73      9.93 o 
  -3  -5   2      278.56      272.12      3.74 o 
  -2  -5   2      466.11      448.26      3.97 o 
  -1  -5   2     2841.42     2828.13      9.46 o 
   0  -5   2      157.59      157.42      3.95 o 
   1  -5   2        5.82        6.67      1.84 o 
   2  -5   2      599.94      603.88      3.82 o 
   3  -5   2      152.88      156.52      2.26 o 
   4  -5   2       61.14       62.65      2.55 o 
   5  -5   2        3.29        3.73      2.78 o 
  -7  -4   2        4.18        4.13      5.00 o 
  -6  -4   2        3.25        6.16      3.26 o 
  -5  -4   2        1.54        5.94      3.70 o 
  -4  -4   2      476.95      485.15      5.00 o 
  -3  -4   2      662.95      672.87      8.62 o 
  -2  -4   2      235.55      232.55      7.32 o 
  -1  -4   2     2828.52     2878.18     33.30 o 
   0  -4   2      276.95      294.05      3.13 o 
   1  -4   2      158.46      136.71      2.36 o 
   2  -4   2      812.25      770.53      8.70 o 
   3  -4   2       67.61       63.12      3.04 o 
   4  -4   2       39.36       38.04      2.27 o 
   5  -4   2       90.92       82.45      2.68 o 
  -7  -3   2       88.39       79.64      5.87 o 
  -6  -3   2       95.65      101.67      4.57 o 
  -5  -3   2      135.11      141.16      4.13 o 
  -4  -3   2      182.49      184.57      4.13 o 
  -3  -3   2        1.44        0.43      3.12 o 
  -2  -3   2      142.58      129.13      3.25 o 
  -1  -3   2     2132.47     2241.72     22.21 o 
   0  -3   2     1924.21     1965.32     18.04 o 
   1  -3   2      276.93      315.25      3.54 o 
   2  -3   2      673.50      644.29     16.38 o 
   3  -3   2      808.89      789.31      8.99 o 
   4  -3   2       26.73       25.68      2.34 o 
   5  -3   2       99.30       94.27      2.97 o 
   6  -3   2       25.52       27.66      3.18 o 
  -7  -2   2       39.92       41.16      5.65 o 
  -6  -2   2       93.45       93.55      4.28 o 
  -5  -2   2       65.31       59.35      2.83 o 
  -4  -2   2        7.95        8.99      3.70 o 
  -3  -2   2       20.75       31.23      3.62 o 
  -2  -2   2       81.37       66.57      4.55 o 
  -1  -2   2     2748.44     2859.49     20.69 o 
   0  -2   2     3099.70     3273.25     72.36 o 
   1  -2   2      354.81      366.32      3.36 o 
   2  -2   2      165.01      144.19      2.85 o 
   3  -2   2      150.49      134.73      2.40 o 
   4  -2   2       22.15       28.78      2.26 o 
   5  -2   2       33.92       30.38      2.15 o 
   6  -2   2       69.55       63.75      3.15 o 
  -7  -1   2        4.03        3.55      5.14 o 
  -6  -1   2       31.59       31.59      3.19 o 
  -5  -1   2       18.05       18.04      3.55 o 
  -4  -1   2      164.74      166.45      4.35 o 
  -3  -1   2      258.61      289.06      4.57 o 
  -2  -1   2      262.97      292.61      5.07 o 
  -1  -1   2     2719.06     2888.05     22.68 o 
   0  -1   2     1505.66     1621.12     14.38 o 
   1  -1   2     1658.13     1682.15     56.56 o 
   2  -1   2       48.95       48.11      2.13 o 
   3  -1   2      607.44      632.48     18.45 o 
   4  -1   2       70.60       71.39      2.07 o 
   5  -1   2        1.88        2.57      2.75 o 
   6  -1   2       68.93       68.42      2.99 o 
  -6   0   2        0.32        2.89      3.28 o 
  -5   0   2       80.25       84.79      3.92 o 
  -4   0   2      151.72      144.79      5.87 o 
  -3   0   2       45.12       42.92      1.70 o 
  -2   0   2      547.73      555.22     22.13 o 
  -1   0   2      382.03      391.80     18.39 o 
   0   0   2      326.58      374.57      7.32 o 
   1   0   2      140.40      150.06      4.43 o 
   2   0   2       71.10       74.45      2.66 o 
   3   0   2     1013.78     1059.65     43.04 o 
   4   0   2      271.70      283.17      9.21 o 
   5   0   2      120.93      126.41      3.77 o 
   6   0   2      431.99      407.73     10.36 o 
   7   0   2      193.10      149.57      8.77 o 
  -6   1   2       42.43       42.52      3.10 o 
  -5   1   2      150.72      152.32      5.13 o 
  -4   1   2        5.36        5.58      1.85 o 
  -3   1   2      163.99      183.15      5.44 o 
  -2   1   2     1124.75     1210.68     37.37 o 
  -1   1   2     2252.73     2544.75    114.07 o 
   0   1   2     1376.79     1548.31     56.59 o 
   1   1   2       24.18       24.13      5.51 o 
   2   1   2     1703.81     1904.16     37.61 o 
   3   1   2      974.88     1038.69     25.40 o 
   4   1   2      740.04      773.52     22.13 o 
   5   1   2        1.30        4.38      2.19 o 
   6   1   2        2.65        0.41      3.46 o 
   7   1   2       20.93       20.88      7.58 o 
  -6   2   2        0.20       -0.56      3.02 o 
  -5   2   2      142.55      129.33      5.27 o 
  -4   2   2      276.42      293.53     17.97 o 
  -3   2   2      108.83      110.28      4.80 o 
  -2   2   2       18.97       30.35      2.23 o 
  -1   2   2       60.61       82.70      4.33 o 
   0   2   2       45.19       55.47      3.16 o 
   1   2   2     1677.14     1627.88      7.55 o 
   2   2   2      224.64      235.08     10.22 o 
   3   2   2      870.65      908.26    235.19 o 
   4   2   2      980.59     1050.22     49.93 o 
   5   2   2        4.13        2.99      2.32 o 
   6   2   2       46.61       48.49      3.36 o 
   7   2   2       21.90       25.07      3.91 o 
  -6   3   2        0.46       -2.53      3.19 o 
  -5   3   2       52.02       55.08      2.68 o 
  -4   3   2      100.64       98.22      2.52 o 
  -3   3   2        5.48       10.23      2.25 o 
  -2   3   2      490.91      499.72     16.06 o 
  -1   3   2        6.29       15.73      3.99 o 
   0   3   2       25.26       24.64      2.43 o 
   1   3   2     1034.81     1035.66      9.93 o 
   2   3   2      124.07      114.77     44.57 o 
   3   3   2        5.17        1.56      2.45 o 
   4   3   2      127.46      122.69      5.81 o 
   5   3   2      170.64      175.22      5.64 o 
   6   3   2        0.89       -1.16      4.42 o 
   7   3   2       24.75       29.35      3.77 o 
  -5   4   2        0.78        2.65      2.37 o 
  -4   4   2       11.27       12.34      2.41 o 
  -3   4   2       62.11       66.88      4.10 o 
  -2   4   2      231.87      230.09      4.53 o 
  -1   4   2        1.81        0.32      2.18 o 
   0   4   2       10.04       15.07      2.40 o 
   1   4   2     1328.01     1340.52     18.91 o 
   2   4   2     1278.45     1273.96      5.66 o 
   3   4   2      145.57      146.30      4.71 o 
   4   4   2      617.47      648.48     18.12 o 
   5   4   2      442.02      422.81      9.00 o 
   6   4   2       59.54       54.28      3.48 o 
   7   4   2       33.96       36.23      4.78 o 
  -5   5   2        8.77        6.98      2.80 o 
  -4   5   2       24.75       24.81      2.05 o 
  -3   5   2       21.43       20.81      2.00 o 
  -2   5   2      137.36      142.28      2.29 o 
  -1   5   2     1188.80     1159.78      7.75 o 
   0   5   2       50.38       46.92      2.33 o 
   1   5   2      329.29      306.99      3.62 o 
   2   5   2      565.99      554.85     20.04 o 
   3   5   2      336.13      335.40      9.53 o 
   4   5   2      614.21      640.33     26.63 o 
   5   5   2       63.53       72.67      2.85 o 
   6   5   2        0.92        0.29      4.06 o 
   7   5   2        6.60       15.07      5.36 o 
  -4   6   2        5.84        8.00      2.61 o 
  -3   6   2        0.75        1.85      2.54 o 
  -2   6   2        1.45        3.78      1.86 o 
  -1   6   2       61.08       59.21      5.11 o 
   0   6   2      242.33      232.21      5.07 o 
   1   6   2      291.11      282.18      3.12 o 
   2   6   2      334.34      334.17      4.96 o 
   3   6   2       49.65       42.82      2.76 o 
   4   6   2       26.71       30.75      2.35 o 
   5   6   2       73.04       86.08      3.28 o 
   6   6   2       20.90       20.80      3.48 o 
   7   6   2       35.23       33.33      5.72 o 
  -4   7   2        2.90       -0.87      3.31 o 
  -3   7   2       20.92       22.56      2.52 o 
  -2   7   2       12.01       13.77      2.05 o 
  -1   7   2       73.93       74.88      2.84 o 
   0   7   2      442.60      445.60      5.33 o 
   1   7   2       13.76       17.39      2.28 o 
   2   7   2      171.38      169.21      3.70 o 
   3   7   2      108.25      102.35      2.95 o 
   4   7   2       55.71       59.20      4.71 o 
   5   7   2      224.46      223.00      6.92 o 
   6   7   2       29.28       28.27      3.59 o 
  -3   8   2        2.23        2.33      2.59 o 
  -2   8   2       24.56       26.13      2.58 o 
  -1   8   2       68.48       69.45      2.84 o 
   0   8   2      205.86      207.57      6.99 o 
   1   8   2      210.62      201.80      5.69 o 
   2   8   2       79.19       81.99      3.99 o 
   3   8   2      304.65      297.40      6.05 o 
   4   8   2      113.21       99.35      3.35 o 
   5   8   2        8.91        8.30      3.51 o 
   6   8   2       65.65       72.45      3.80 o 
  -2   9   2        0.34        4.46      2.16 o 
  -1   9   2        6.26        7.21      2.87 o 
   0   9   2       45.87       44.13      2.95 o 
   1   9   2      180.99      174.02      2.56 o 
   2   9   2        0.99        2.48      2.84 o 
   3   9   2       65.90       64.17      3.14 o 
   4   9   2      217.65      219.77     11.63 o 
   5   9   2       60.04       68.41      5.00 o 
  -1  10   2       12.31        9.40      3.55 o 
   0  10   2       36.84       40.93      2.86 o 
   1  10   2       38.23       38.73      3.13 o 
   2  10   2        6.18        7.64      3.11 o 
   3  10   2        1.56        1.73      3.66 o 
   4  10   2      287.57      292.87      8.08 o 
   5  10   2       42.05       43.70      5.94 o 
   0  11   2        0.63       -0.28      4.28 o 
   1  11   2       28.05       27.62      3.60 o 
   2  11   2       29.70       27.95      3.11 o 
   3  11   2        0.78        5.30      5.40 o 
  -2 -11   3       93.63      101.75      4.10 o 
  -4 -10   3       89.49       94.34      4.10 o 
  -3 -10   3       67.85       59.45      3.54 o 
  -2 -10   3       10.83       18.37      3.32 o 
  -1 -10   3       26.52       26.12      2.92 o 
   0 -10   3       69.81       76.91      3.60 o 
   1 -10   3       12.59       13.89      3.24 o 
  -5  -9   3        0.73        0.38      4.28 o 
  -4  -9   3        4.31        8.08      3.53 o 
  -3  -9   3      426.02      420.38      6.20 o 
  -2  -9   3      117.74      123.48      3.22 o 
  -1  -9   3       16.01       17.71      3.18 o 
   0  -9   3       34.92       41.10      3.04 o 
   1  -9   3       57.76       57.07      2.73 o 
   2  -9   3       40.43       41.97      5.11 o 
  -6  -8   3      345.20      369.78      6.30 o 
  -5  -8   3       35.51       35.51      6.30 o 
  -4  -8   3       28.28       29.62      3.18 o 
  -3  -8   3      193.82      182.31      3.33 o 
  -2  -8   3      169.12      160.69      3.20 o 
  -1  -8   3       41.60       40.68      2.49 o 
   0  -8   3      155.85      146.39      6.12 o 
   1  -8   3      159.60      153.36      2.73 o 
   2  -8   3       22.58       24.57      3.33 o 
   3  -8   3       14.21       14.35      2.75 o 
  -6  -7   3       51.80       47.68      5.29 o 
  -5  -7   3      129.29      136.27      4.11 o 
  -4  -7   3        1.06        1.34      3.11 o 
  -3  -7   3      289.27      281.90      4.93 o 
  -2  -7   3     1225.01     1188.87     10.91 o 
  -1  -7   3      208.01      197.83     10.51 o 
   0  -7   3      227.78      229.63      7.57 o 
   1  -7   3       24.43       25.18      3.19 o 
   2  -7   3        7.84        4.78      2.87 o 
   3  -7   3       42.64       40.07      2.82 o 
   4  -7   3        6.16        2.08      3.18 o 
  -6  -6   3       35.73       36.74      3.70 o 
  -5  -6   3      212.37      230.15      4.71 o 
  -4  -6   3       97.07       99.04      4.67 o 
  -3  -6   3      253.63      236.22      3.75 o 
  -2  -6   3      933.43      892.73      4.74 o 
  -1  -6   3      337.25      327.05      3.41 o 
   0  -6   3      347.98      322.83      2.99 o 
   1  -6   3      249.26      240.11      3.20 o 
   2  -6   3        1.55        1.57      1.97 o 
   3  -6   3       52.66       51.07      2.43 o 
   4  -6   3       15.89       12.56      4.00 o 
  -6  -5   3       67.03       72.17      4.35 o 
  -5  -5   3       87.28       84.86      3.99 o 
  -4  -5   3      313.60      306.88      8.12 o 
  -3  -5   3       30.91       32.23      3.43 o 
  -2  -5   3      190.22      178.01      3.23 o 
  -1  -5   3      107.06       91.12      3.22 o 
   0  -5   3       47.72       58.77      2.33 o 
   1  -5   3      476.34      430.45      3.48 o 
   2  -5   3      304.70      297.86      3.88 o 
   3  -5   3      481.70      479.40     11.07 o 
   4  -5   3      304.29      306.85      5.65 o 
   5  -5   3       25.74       26.99      2.96 o 
  -7  -4   3       12.78       11.52      5.14 o 
  -6  -4   3       97.02       95.07      3.41 o 
  -5  -4   3      201.24      204.71      3.41 o 
  -4  -4   3      403.78      422.68      4.86 o 
  -3  -4   3       77.44       75.23      3.66 o 
  -2  -4   3      118.43      107.54      3.07 o 
  -1  -4   3      120.95      114.69      2.63 o 
   0  -4   3       11.19       12.45      3.08 o 
   1  -4   3      102.81       87.97      2.89 o 
   2  -4   3      910.29      900.76     10.43 o 
   3  -4   3      360.29      364.62      6.72 o 
   4  -4   3       52.35       47.04      2.13 o 
   5  -4   3        6.24        7.61      2.69 o 
  -7  -3   3       18.58       16.67      5.65 o 
  -6  -3   3      115.39      110.07      4.20 o 
  -5  -3   3      171.45      183.48      3.41 o 
  -4  -3   3      361.97      397.97      4.93 o 
  -3  -3   3     1514.96     1597.03     23.48 o 
  -2  -3   3      535.55      555.18      6.56 o 
  -1  -3   3     5016.75     5204.70     17.03 o 
   0  -3   3     4886.40     5102.46     70.87 o 
   1  -3   3      352.56      365.10      5.07 o 
   2  -3   3     1064.81     1016.41     24.17 o 
   3  -3   3       74.06       78.14      3.61 o 
   4  -3   3       15.63       15.46      2.13 o 
   5  -3   3        1.33        1.70      2.21 o 
   6  -3   3        1.93        2.35      3.07 o 
  -7  -2   3        1.24       -3.62      5.58 o 
  -6  -2   3       34.07       26.09      3.26 o 
  -5  -2   3      163.37      159.64      4.06 o 
  -4  -2   3      441.04      476.96      4.93 o 
  -3  -2   3      985.52     1071.81      6.59 o 
  -2  -2   3      479.93      453.89      6.47 o 
  -1  -2   3      995.82     1010.92      9.46 o 
   0  -2   3     1908.55     1816.58     10.58 o 
   1  -2   3      102.99       87.64      3.10 o 
   2  -2   3       51.76       45.76      2.22 o 
   3  -2   3      246.81      234.58     10.18 o 
   4  -2   3       17.41       18.60      2.17 o 
   5  -2   3       30.71       30.37      2.38 o 
   6  -2   3        8.11        7.78      3.71 o 
  -7  -1   3       26.83       28.62      5.72 o 
  -6  -1   3       84.61       88.99      3.33 o 
  -5  -1   3      134.90      132.83      4.06 o 
  -4  -1   3        2.57        1.88      3.62 o 
  -3  -1   3        2.76        2.32      2.54 o 
  -2  -1   3     1321.51     1381.31      7.97 o 
  -1  -1   3     1022.06     1134.30     13.91 o 
   0  -1   3       87.91      118.03      3.87 o 
   1  -1   3      126.47      123.92      3.33 o 
   2  -1   3     2100.33     2276.90     83.17 o 
   3  -1   3     2533.81     2644.20     31.07 o 
   4  -1   3      120.86      130.17      6.36 o 
   5  -1   3      123.40      125.95      3.51 o 
   6  -1   3       73.93       71.07      2.60 o 
  -6   0   3       32.31       38.48      3.19 o 
  -5   0   3      252.16      265.51     47.69 o 
  -4   0   3      144.76      157.73      6.48 o 
  -3   0   3       10.13        9.30      2.05 o 
  -2   0   3      477.08      521.06     24.08 o 
  -1   0   3     1260.22     1330.71     91.88 o 
   0   0   3       72.88       61.16      5.29 o 
   1   0   3      493.72      543.88     13.98 o 
   2   0   3     1589.08     1700.37     42.42 o 
   3   0   3      618.13      658.44     16.99 o 
   4   0   3       87.26       83.13      2.38 o 
   5   0   3       16.44       18.38      1.82 o 
   6   0   3      172.10      168.24      6.12 o 
  -6   1   3        2.73        1.96      2.16 o 
  -5   1   3       57.45       59.25      2.10 o 
  -4   1   3      162.22      159.68      7.72 o 
  -3   1   3        1.18        2.70      1.51 o 
  -2   1   3     4262.55     4831.47    188.32 o 
   0   1   3     9741.82       89.28      4.64 o 
   1   1   3      914.37     1061.96     11.67 o 
   2   1   3       97.15      100.18      2.28 o 
   3   1   3      301.55      298.39      2.96 o 
   4   1   3      183.06      188.38      3.88 o 
   5   1   3        4.76        3.70      1.90 o 
   6   1   3       99.78       96.36      7.67 o 
   7   1   3       52.93       23.55     23.41 o 
  -6   2   3        0.49        0.18      3.11 o 
  -5   2   3       25.87       25.69      2.19 o 
  -4   2   3      225.21      216.26     14.86 o 
  -3   2   3       21.18       21.21      2.37 o 
  -2   2   3       81.29       71.22      1.61 o 
  -1   2   3     1313.94     1346.67     41.52 o 
   0   2   3      185.15      189.17      3.10 o 
   1   2   3        2.95        8.28      2.13 o 
   2   2   3     1854.38     1707.85    600.83 o 
   3   2   3      482.82      529.64      5.43 o 
   4   2   3      111.35      112.26      8.04 o 
   5   2   3      199.96      201.07     16.49 o 
   6   2   3       78.38       76.23      3.24 o 
   7   2   3       70.91       71.67      5.00 o 
  -6   3   3       14.30       15.26      2.95 o 
  -5   3   3      111.92      112.24      9.09 o 
  -4   3   3      297.91      293.25      9.56 o 
  -3   3   3       92.00       92.13      4.43 o 
  -2   3   3      143.75      142.89      4.12 o 
  -1   3   3      691.10      686.24     25.47 o 
   0   3   3      755.87      774.14     16.88 o 
   1   3   3     1331.50     1394.19     32.90 o 
   2   3   3     1072.64     1105.73      7.97 o 
   3   3   3      573.27      612.32     28.22 o 
   4   3   3      235.66      236.89      5.16 o 
   5   3   3      433.73      433.56     18.12 o 
   6   3   3      111.88      110.02      4.35 o 
   7   3   3       46.71       46.52      4.93 o 
  -5   4   3        1.46        1.26      2.37 o 
  -4   4   3       47.55       48.78      2.16 o 
  -3   4   3       22.97       18.67      1.96 o 
  -2   4   3       57.97       60.96      1.69 o 
  -1   4   3     1638.16     1553.22     47.50 o 
   0   4   3     1020.27      996.39     16.23 o 
   1   4   3      191.10      175.97      4.20 o 
   2   4   3     1266.41     1320.06      8.55 o 
   3   4   3     2134.64     2291.31     73.04 o 
   4   4   3        6.45       10.65      2.39 o 
   5   4   3       16.07       12.96      2.53 o 
   6   4   3       81.06       84.20      4.83 o 
   7   4   3       30.22       33.84      3.99 o 
  -5   5   3        4.02        4.76      3.01 o 
  -4   5   3       87.08       88.32      3.65 o 
  -3   5   3      187.38      194.39      2.57 o 
  -2   5   3      423.02      421.93      8.70 o 
  -1   5   3      799.94      768.81     12.21 o 
   0   5   3     1852.60     1780.62     22.72 o 
   1   5   3      581.20      584.11     14.57 o 
   2   5   3      206.56      216.78      4.09 o 
   3   5   3     1383.89     1317.61      7.75 o 
   4   5   3      218.70      220.97      6.49 o 
   5   5   3      173.68      156.88      2.75 o 
   6   5   3      113.06      105.37      3.76 o 
   7   5   3        3.21        2.03      5.43 o 
  -4   6   3       47.16       53.19      5.11 o 
  -3   6   3       70.76       72.01      2.14 o 
  -2   6   3        0.56       -0.81      1.82 o 
  -1   6   3       17.84       16.25      2.56 o 
   0   6   3      137.84      131.41      6.78 o 
   1   6   3       98.66       95.31      2.97 o 
   2   6   3      407.85      373.95      5.58 o 
   3   6   3      579.71      542.69      3.73 o 
   4   6   3      307.52      323.79     10.07 o 
   5   6   3       25.19       23.76      2.65 o 
   6   6   3      133.30      130.99      3.60 o 
   7   6   3       57.06       63.04      5.29 o 
  -4   7   3       35.38       30.74      2.91 o 
  -3   7   3       31.87       30.14      2.43 o 
  -2   7   3       21.99       24.74      1.98 o 
  -1   7   3       36.52       31.31      2.66 o 
   0   7   3        7.60        6.62      2.69 o 
   1   7   3      174.22      171.46      3.02 o 
   2   7   3      467.10      448.71      4.96 o 
   3   7   3      498.51      451.96      5.65 o 
   4   7   3      293.43      249.71      5.43 o 
   5   7   3       58.12       55.56      3.46 o 
   6   7   3       74.28       71.36      3.57 o 
  -3   8   3        8.42        5.80      2.91 o 
  -2   8   3       65.10       72.61      2.67 o 
  -1   8   3       58.10       56.87      2.45 o 
   0   8   3      175.79      169.92      2.63 o 
   1   8   3       58.33       63.13      2.71 o 
   2   8   3      111.69      115.71      2.89 o 
   3   8   3      411.32      416.29      9.20 o 
   4   8   3      192.40      186.31      3.91 o 
   5   8   3        5.66        5.75      3.17 o 
   6   8   3        1.73        3.62      3.04 o 
  -2   9   3       12.71       16.38      2.74 o 
  -1   9   3       95.96       95.80      3.22 o 
   0   9   3      335.11      332.42      3.43 o 
   1   9   3      216.57      215.57      2.85 o 
   2   9   3       38.05       45.87      3.51 o 
   3   9   3       39.53       43.80      3.20 o 
   4   9   3      121.19      116.99      3.40 o 
   5   9   3       31.08       29.77      3.46 o 
  -1  10   3       25.18       26.28      3.12 o 
   0  10   3       24.65       30.67      2.90 o 
   1  10   3      136.38      133.44      3.47 o 
   2  10   3        7.83        8.55      2.71 o 
   3  10   3       23.01       24.61      2.83 o 
   4  10   3      379.65      389.45     11.78 o 
   5  10   3      357.16      359.13      6.96 o 
   0  11   3       24.70       25.34      4.78 o 
   1  11   3       90.87       97.36      3.56 o 
   2  11   3       27.27       29.26      5.43 o 
   3  11   3        1.63        8.32      3.70 o 
  -4 -10   4       87.07       98.38      6.63 o 
  -3 -10   4      109.99      101.67      3.65 o 
  -2 -10   4       39.70       33.83      3.28 o 
  -1 -10   4        1.78        5.33      3.23 o 
   0 -10   4        6.25        8.62      3.45 o 
   1 -10   4       40.98       41.78      4.12 o 
  -5  -9   4       12.39        4.64      6.45 o 
  -4  -9   4       12.29       14.56      3.71 o 
  -3  -9   4       13.62       14.38      3.30 o 
  -2  -9   4       81.60       77.82      3.44 o 
  -1  -9   4       11.16       16.77      2.56 o 
   0  -9   4        4.46        6.85      3.28 o 
   1  -9   4       97.81       98.70      2.99 o 
   2  -9   4       23.86       28.97      3.73 o 
  -5  -8   4       76.16       74.93      6.88 o 
  -4  -8   4        1.32        3.08      3.18 o 
  -3  -8   4       21.94       24.84      3.10 o 
  -2  -8   4      245.89      250.32      4.82 o 
  -1  -8   4       97.53       91.23      3.05 o 
   0  -8   4       61.24       59.89      2.79 o 
   1  -8   4      276.62      264.35      3.38 o 
   2  -8   4      176.53      175.43      3.36 o 
   3  -8   4       16.27       18.41      2.43 o 
  -6  -7   4       76.24       81.96      5.00 o 
  -5  -7   4      115.82      120.20      3.45 o 
  -4  -7   4       45.86       44.78      3.36 o 
  -3  -7   4      242.84      241.11      4.53 o 
  -2  -7   4      114.01      121.19      3.05 o 
  -1  -7   4        2.13        7.91      4.35 o 
   0  -7   4       13.49        8.69      1.92 o 
   1  -7   4      104.53      104.13      3.70 o 
   2  -7   4      167.60      163.86      3.12 o 
   3  -7   4        9.74        6.09      2.34 o 
   4  -7   4       44.82       44.98      3.06 o 
  -6  -6   4       28.44       25.07      5.22 o 
  -5  -6   4      159.00      155.29      4.42 o 
  -4  -6   4       87.87       87.83      3.92 o 
  -3  -6   4      118.66      109.60      3.18 o 
  -2  -6   4      708.70      690.53      7.90 o 
  -1  -6   4      156.04      152.45      3.07 o 
   0  -6   4        1.58        2.50      2.77 o 
   1  -6   4      141.40      145.77      2.92 o 
   2  -6   4       48.74       53.89      6.09 o 
   3  -6   4       38.10       35.83      2.41 o 
   4  -6   4       39.49       37.04      2.20 o 
  -6  -5   4       13.66       10.87      4.71 o 
  -5  -5   4       34.56       28.84      2.97 o 
  -4  -5   4      326.11      325.36      8.99 o 
  -3  -5   4      123.01      114.88      3.52 o 
  -2  -5   4     1016.31     1017.57      5.58 o 
  -1  -5   4      438.39      440.14      5.43 o 
   0  -5   4       17.79       17.71      2.19 o 
   1  -5   4       34.73       38.72      2.39 o 
   2  -5   4      303.85      292.42      2.84 o 
   3  -5   4       72.80       75.70      2.09 o 
   4  -5   4        4.15        3.75      2.92 o 
   5  -5   4       47.34       45.29      3.13 o 
  -6  -4   4       12.33       13.33      3.04 o 
  -5  -4   4       27.54       31.09      3.70 o 
  -4  -4   4      346.41      338.19      4.64 o 
  -3  -4   4      274.33      278.14      4.59 o 
  -2  -4   4      232.00      229.41      5.51 o 
  -1  -4   4     1332.94     1294.65      5.38 o 
   0  -4   4       24.97       11.94      2.61 o 
   1  -4   4        2.16        7.07      2.66 o 
   2  -4   4      160.89      145.34      3.07 o 
   3  -4   4      167.22      167.19      4.68 o 
   4  -4   4       94.01       89.78      2.44 o 
   5  -4   4       35.01       33.81      2.54 o 
  -7  -3   4        4.90        5.14      5.65 o 
  -6  -3   4      101.56      106.96      4.57 o 
  -5  -3   4       16.70       17.97      2.83 o 
  -4  -3   4      231.37      232.90      4.57 o 
  -3  -3   4      276.21      363.12     12.68 o 
  -2  -3   4       81.00       75.24      3.22 o 
  -1  -3   4     2055.68     2067.42      7.15 o 
   0  -3   4     1281.39     1211.98     15.29 o 
   1  -3   4      156.84      146.25      3.22 o 
   2  -3   4        7.38        6.70      2.61 o 
   3  -3   4      184.50      174.68      7.27 o 
   4  -3   4       69.41       75.53      2.33 o 
   5  -3   4       41.74       37.36      2.28 o 
   6  -3   4       69.33       64.29      3.34 o 
  -7  -2   4       36.33       36.38      5.72 o 
  -6  -2   4      125.89      131.67      3.62 o 
  -5  -2   4       11.66       15.51      3.84 o 
  -4  -2   4       12.55       18.33      2.75 o 
  -3  -2   4     1313.19     1383.77      6.67 o 
  -2  -2   4       24.80       21.09      3.23 o 
  -1  -2   4     1464.88     1606.04     55.80 o 
   0  -2   4     1035.68     1003.58      6.63 o 
   1  -2   4       48.07       38.50      2.79 o 
   2  -2   4       53.52       47.05      1.91 o 
   3  -2   4       23.09       19.95      2.19 o 
   4  -2   4        0.87        1.33      2.16 o 
   5  -2   4        9.46       17.55      3.27 o 
   6  -2   4        8.09        6.79      2.96 o 
  -6  -1   4       28.71       33.48      3.19 o 
  -5  -1   4       10.04       11.74      3.84 o 
  -4  -1   4      163.71      179.78      4.35 o 
  -3  -1   4      489.94      508.26      5.22 o 
  -2  -1   4      263.40      258.74     12.48 o 
  -1  -1   4       18.85       22.21      2.92 o 
   0  -1   4     1426.53     1547.60     22.25 o 
   1  -1   4       24.70       17.23      2.43 o 
   2  -1   4       55.30       53.35      2.07 o 
   3  -1   4      484.85      461.14      2.98 o 
   4  -1   4       85.27       84.86      3.33 o 
   5  -1   4        6.31        5.49      2.44 o 
   6  -1   4        2.08        2.76      2.81 o 
  -6   0   4       54.24       58.99      3.48 o 
  -5   0   4      228.96      236.45      4.49 o 
  -4   0   4       74.83       77.94      8.32 o 
  -3   0   4      143.67      147.33      6.88 o 
  -2   0   4      968.91     1014.30     78.62 o 
  -1   0   4     1505.37     1286.60    699.35 o 
   0   0   4      208.78      220.44      5.29 o 
   1   0   4     3435.54     3475.10     36.52 o 
   2   0   4       73.85       72.75      2.43 o 
   3   0   4     1354.43     1439.17     37.61 o 
   4   0   4      107.29      103.82      2.78 o 
   5   0   4        3.71        6.16      2.29 o 
   6   0   4       34.32       36.42      3.73 o 
  -6   1   4       14.86       15.65      3.55 o 
  -5   1   4      146.87      141.53      4.42 o 
  -4   1   4       93.35       95.21      4.18 o 
  -3   1   4        5.40        3.89      1.92 o 
  -2   1   4      852.14      928.00     30.86 o 
  -1   1   4       39.88       34.87      1.93 o 
   0   1   4      592.71      350.73    247.10 o 
   1   1   4     1286.96     1488.33     12.25 o 
   2   1   4       60.20       87.92      3.38 o 
   3   1   4      411.32      402.89      8.61 o 
   4   1   4      810.34      854.83     10.33 o 
   5   1   4      207.91      210.90      7.18 o 
   6   1   4      119.44      109.51      4.22 o 
   7   1   4       55.31       44.49      6.74 o 
  -6   2   4       16.08       23.05      3.88 o 
  -5   2   4       44.34       46.37      4.71 o 
  -4   2   4       45.61       44.32      1.74 o 
  -3   2   4       26.18       22.35      2.26 o 
  -2   2   4       48.27       54.89      1.87 o 
  -1   2   4      678.97      706.24     22.82 o 
   0   2   4      546.54      605.25     14.20 o 
   1   2   4      266.05      321.31      5.36 o 
   2   2   4     1770.97     1901.24     10.36 o 
   3   2   4       30.99       29.06      2.75 o 
   4   2   4       34.69       37.15      2.79 o 
   5   2   4      291.05      297.55     12.21 o 
   6   2   4       24.61       15.53      7.07 o 
   7   2   4       47.79       44.80      3.87 o 
  -6   3   4        4.81        6.87      3.35 o 
  -5   3   4       14.89       15.40      2.33 o 
  -4   3   4       72.56       76.28      2.62 o 
  -3   3   4       35.66       33.05      2.28 o 
  -2   3   4      100.26       99.56      3.65 o 
  -1   3   4     1800.94     1874.08     85.29 o 
   0   3   4      101.69       98.12      6.70 o 
   1   3   4      519.58      528.99      4.75 o 
   2   3   4      966.48     1000.47     29.60 o 
   3   3   4      172.57      147.92      2.97 o 
   4   3   4       49.52       43.08      2.62 o 
   5   3   4        7.26       10.22      2.52 o 
   6   3   4        7.89        9.06      2.74 o 
   7   3   4       29.58       27.03      5.43 o 
  -5   4   4        0.25       -0.55      2.91 o 
  -4   4   4        4.80        6.22      2.51 o 
  -3   4   4       19.58       17.50      2.18 o 
  -2   4   4       24.84       22.79      2.17 o 
  -1   4   4      419.36      418.12     11.89 o 
   0   4   4     1101.15     1052.50     13.55 o 
   1   4   4     1427.56     1634.87     24.75 o 
   2   4   4      147.83      197.86      2.78 o 
   3   4   4      386.55      376.63     20.83 o 
   4   4   4      258.72      274.36      6.80 o 
   5   4   4      276.93      279.47      6.98 o 
   6   4   4       29.59       30.90      2.98 o 
   7   4   4       83.01       92.03      5.14 o 
  -5   5   4        7.61        8.11      2.80 o 
  -4   5   4        7.37        9.57      2.54 o 
  -3   5   4       41.31       45.26      2.11 o 
  -2   5   4       18.21       21.06      2.36 o 
  -1   5   4      189.81      188.16      6.34 o 
   0   5   4      437.03      447.07     10.04 o 
   1   5   4       10.60       10.41      2.06 o 
   2   5   4       79.08       83.15      2.37 o 
   3   5   4      370.53      342.83      5.00 o 
   4   5   4      225.60      219.42      7.39 o 
   5   5   4      344.58      320.69     14.39 o 
   6   5   4      220.60      214.50      9.22 o 
   7   5   4       31.60       37.68      5.00 o 
  -4   6   4        8.34        8.57      2.69 o 
  -3   6   4       53.05       56.44      2.38 o 
  -2   6   4      213.21      218.39      6.43 o 
  -1   6   4      198.59      207.79      2.41 o 
   0   6   4      243.88      233.26      8.08 o 
   1   6   4      749.65      724.65     25.04 o 
   2   6   4       72.55       66.16      2.77 o 
   3   6   4      136.35      156.47      3.12 o 
   4   6   4       27.46       16.56      5.40 o 
   5   6   4       12.33        8.70      2.54 o 
   6   6   4       68.98       67.83      3.17 o 
  -4   7   4        6.59        7.08      2.90 o 
  -3   7   4        0.81        4.37      2.26 o 
  -2   7   4       45.97       47.78      2.40 o 
  -1   7   4      274.70      269.56      9.57 o 
   0   7   4      324.73      318.03     12.36 o 
   1   7   4      134.22      137.71      2.47 o 
   2   7   4      211.77      214.38     10.76 o 
   3   7   4      389.03      379.41     12.90 o 
   4   7   4       71.29       73.33      4.42 o 
   5   7   4        1.65        2.72      3.07 o 
   6   7   4       86.02       78.22      3.42 o 
  -3   8   4        5.08        6.01      3.03 o 
  -2   8   4       11.37       13.17      2.30 o 
  -1   8   4       30.34       31.91      2.35 o 
   0   8   4      134.53      129.32      2.92 o 
   1   8   4      365.14      366.20      7.97 o 
   2   8   4        5.60        6.61      2.71 o 
   3   8   4      117.53      104.41      2.65 o 
   4   8   4      221.32      200.15      5.07 o 
   5   8   4       36.19       31.28      3.37 o 
   6   8   4       77.82       73.70      3.34 o 
  -2   9   4        0.61        2.96      2.45 o 
  -1   9   4       37.81       42.76      4.46 o 
   0   9   4      121.84      126.44      3.13 o 
   1   9   4      147.88      150.41      7.28 o 
   2   9   4      208.00      210.29      5.33 o 
   3   9   4      111.35      110.07      3.17 o 
   4   9   4       13.08        2.75      3.26 o 
   5   9   4        7.96        5.85      3.56 o 
  -1  10   4       39.88       40.86      3.25 o 
   0  10   4       98.34       97.94      3.02 o 
   1  10   4       25.59       27.82      2.41 o 
   2  10   4      200.72      206.66      6.27 o 
   3  10   4      366.89      385.31     12.64 o 
   4  10   4       36.00       38.69      3.91 o 
   5  10   4        7.33       11.72      5.47 o 
   0  11   4       18.43       15.05      3.40 o 
   1  11   4       10.05       13.71      3.55 o 
   2  11   4       33.54       33.40      7.68 o 
   3  11   4       52.89       57.73      5.36 o 
  -4 -10   5       85.74       83.40      4.35 o 
  -3 -10   5      242.00      258.55      4.13 o 
  -2 -10   5      206.01      224.97      3.82 o 
  -1 -10   5       70.97       69.36      3.12 o 
   0 -10   5       52.73       51.80      3.62 o 
  -5  -9   5        1.03        0.28      4.14 o 
  -4  -9   5        4.29       10.74      3.81 o 
  -3  -9   5        1.86        0.71      3.19 o 
  -2  -9   5       49.55       41.92      3.09 o 
  -1  -9   5       30.87       30.07      2.71 o 
   0  -9   5      137.41      147.21      3.61 o 
   1  -9   5       61.23       59.67      3.04 o 
   2  -9   5       19.06       23.37      3.80 o 
  -5  -8   5       66.79       69.78      7.17 o 
  -4  -8   5      277.02      263.54      5.36 o 
  -3  -8   5      170.40      167.08      3.38 o 
  -2  -8   5      206.64      198.50      3.30 o 
  -1  -8   5      380.08      356.49      4.49 o 
   0  -8   5      288.26      264.54      7.14 o 
   1  -8   5      174.39      169.68      8.80 o 
   2  -8   5        1.83        1.28      2.68 o 
   3  -8   5        5.23        6.69      2.71 o 
  -6  -7   5      131.42      139.93      5.94 o 
  -5  -7   5      106.70      116.38      4.42 o 
  -4  -7   5      344.62      341.68      4.68 o 
  -3  -7   5      542.40      521.87      4.20 o 
  -2  -7   5      498.50      477.25      3.79 o 
  -1  -7   5       88.82       91.29      2.92 o 
   0  -7   5        2.92        1.69      2.20 o 
   1  -7   5      247.22      253.84      3.14 o 
   2  -7   5      116.81      109.56      3.10 o 
   3  -7   5       18.76       19.88      2.37 o 
  -6  -6   5       63.03       61.88      4.86 o 
  -5  -6   5      143.12      158.99      4.28 o 
  -4  -6   5      242.43      249.71      4.62 o 
  -3  -6   5      573.01      558.52      6.56 o 
  -2  -6   5      225.08      208.29      3.23 o 
  -1  -6   5        3.54        5.33      2.89 o 
   0  -6   5       52.09       52.26      2.40 o 
   1  -6   5      568.66      544.11     18.84 o 
   2  -6   5      818.78      796.06      4.28 o 
   3  -6   5       32.21       36.57      4.44 o 
   4  -6   5       24.37       24.48      2.50 o 
  -6  -5   5      121.24      118.26      4.57 o 
  -5  -5   5       73.07       72.25      4.13 o 
  -4  -5   5      131.88      105.01     66.16 o 
  -3  -5   5      109.61       99.38      3.47 o 
  -2  -5   5      131.71      132.87      3.18 o 
  -1  -5   5      756.54      762.07     10.00 o 
   0  -5   5      191.32      187.42      2.68 o 
   1  -5   5      161.67      171.34      2.41 o 
   2  -5   5      435.58      427.72      3.54 o 
   3  -5   5       21.72       17.23      1.83 o 
   4  -5   5        0.59        0.92      2.97 o 
   5  -5   5       16.32       17.35      2.95 o 
  -6  -4   5       81.06       77.03      4.64 o 
  -5  -4   5      220.28      221.30      4.49 o 
  -4  -4   5      353.41      379.57      3.84 o 
  -3  -4   5      451.86      437.50     10.36 o 
  -2  -4   5     1658.74     1666.90     66.70 o 
  -1  -4   5      242.46      243.68      3.30 o 
   0  -4   5       96.33       95.23      2.74 o 
   1  -4   5      878.47      892.32     15.87 o 
   2  -4   5      679.14      683.76      8.59 o 
   3  -4   5      203.34      205.81      3.50 o 
   4  -4   5        0.97        0.03      2.41 o 
   5  -4   5       19.78       18.19      3.31 o 
  -6  -3   5        9.06        6.45      4.35 o 
  -5  -3   5      120.18      127.75      3.99 o 
  -4  -3   5      251.99      253.70      4.49 o 
  -3  -3   5      364.79      366.52     10.22 o 
  -2  -3   5     1113.51     1157.84     43.19 o 
  -1  -3   5      334.24      358.17      4.64 o 
   0  -3   5      471.59      437.40      3.46 o 
   1  -3   5      890.96      869.84      9.86 o 
   2  -3   5      533.90      528.05      4.89 o 
   3  -3   5      195.81      205.35      6.06 o 
   4  -3   5      141.06      140.41      2.45 o 
   5  -3   5      161.12      156.81      2.89 o 
   6  -3   5       88.20       78.13      3.22 o 
  -6  -2   5       82.22       90.22      3.48 o 
  -5  -2   5       64.13       62.54      3.91 o 
  -4  -2   5        4.92        4.57      2.61 o 
  -3  -2   5      211.18      228.04      4.20 o 
  -2  -2   5     1446.51     1509.41     23.04 o 
  -1  -2   5     2189.93     2305.48     58.37 o 
   0  -2   5      158.16      208.05      3.46 o 
   1  -2   5     1225.63     1248.14     18.26 o 
   2  -2   5     1796.86     1841.23     34.35 o 
   3  -2   5      285.35      275.94      4.48 o 
   4  -2   5      226.62      224.13      3.64 o 
   5  -2   5       46.13       44.33      2.51 o 
   6  -2   5       36.41       38.62      2.91 o 
  -6  -1   5       20.31       21.67      3.33 o 
  -5  -1   5        2.49       -2.25      3.84 o 
  -4  -1   5        9.74       11.16      2.68 o 
  -3  -1   5       68.60       63.48      2.75 o 
  -2  -1   5     2021.52     2119.54     66.06 o 
  -1  -1   5     1278.13     1359.43     20.72 o 
   0  -1   5        2.80        4.99      2.74 o 
   1  -1   5      582.02      557.44     19.75 o 
   2  -1   5       60.74       49.58      2.24 o 
   3  -1   5        3.84       11.80      2.19 o 
   4  -1   5      102.99       95.70      3.22 o 
   5  -1   5      151.83      143.73      2.74 o 
   6  -1   5       15.83       15.25      2.92 o 
  -6   0   5        2.67       -2.61      3.55 o 
  -5   0   5       70.08       71.09      4.20 o 
  -4   0   5       14.67       15.57      3.27 o 
  -3   0   5      150.18      175.59     16.16 o 
  -2   0   5     1644.81     1793.68    131.70 o 
  -1   0   5      603.48      654.49      6.88 o 
   0   0   5     1384.29     1473.19      9.06 o 
   1   0   5      577.56      554.81     18.88 o 
   2   0   5     1006.99     1127.84     30.70 o 
   3   0   5       13.55       10.34      1.65 o 
   4   0   5       72.84       68.23      2.38 o 
   5   0   5      248.75      246.29      6.98 o 
   6   0   5       21.66       21.50      3.50 o 
  -6   1   5       10.45       15.72      4.71 o 
  -5   1   5       62.41       57.99      4.30 o 
  -4   1   5       16.15       15.58      1.98 o 
  -3   1   5       51.43       53.85      1.80 o 
  -2   1   5      839.80      872.49     23.12 o 
  -1   1   5      554.40      561.74     26.30 o 
   0   1   5      464.39      547.76     10.94 o 
   1   1   5     1278.27     1359.93     13.12 o 
   2   1   5     2308.07     2461.29     84.81 o 
   3   1   5      201.55      225.76      6.50 o 
   4   1   5      396.45      392.59     10.78 o 
   5   1   5     1210.89     1226.77      4.74 o 
   6   1   5      505.95      469.32     26.88 o 
   7   1   5       23.49       19.49      6.67 o 
  -6   2   5       13.53       13.30      3.14 o 
  -5   2   5       15.29       14.55      2.78 o 
  -4   2   5      104.15      105.61      3.04 o 
  -3   2   5      105.46      102.99      2.95 o 
  -2   2   5     1991.06     2076.55     70.42 o 
  -1   2   5     1951.45     2062.27     76.81 o 
   0   2   5       56.97       71.32      2.41 o 
   1   2   5     1921.34     1893.99      9.49 o 
   3   2   5     1197.28     1347.53     30.50 o 
   4   2   5        3.70        5.11      2.24 o 
   5   2   5       15.32       15.54      2.92 o 
   6   2   5       33.73       31.24      2.89 o 
   7   2   5        3.23        4.53      4.56 o 
  -6   3   5       20.48       14.59      3.50 o 
  -5   3   5       71.07       71.05      2.94 o 
  -4   3   5       69.16       65.35      3.84 o 
  -3   3   5       17.60       18.00      2.20 o 
  -2   3   5       64.57       75.55      2.83 o 
  -1   3   5      402.49      376.86     15.50 o 
   0   3   5      629.81      584.96      3.90 o 
   1   3   5       59.25       56.43      2.87 o 
   2   3   5     2340.85     2460.15      9.71 o 
   3   3   5      989.03     1049.69     21.89 o 
   4   3   5       12.13       18.52      2.72 o 
   5   3   5        4.85        4.71      2.40 o 
   6   3   5       45.46       46.86      2.92 o 
   7   3   5       50.73       57.70      5.35 o 
  -5   4   5       10.01        6.43      2.87 o 
  -4   4   5       25.54       25.80      2.42 o 
  -3   4   5      127.08      129.01      2.41 o 
  -2   4   5       15.26       15.13      1.82 o 
  -1   4   5      201.68      196.53      3.93 o 
   0   4   5      157.20      155.62      3.05 o 
   1   4   5       59.21       75.96      4.31 o 
   2   4   5      169.20      130.15      3.19 o 
   3   4   5      101.59       92.27      5.91 o 
   4   4   5      200.34      205.59      9.60 o 
   5   4   5       49.58       50.89      2.66 o 
   6   4   5       96.84       97.95      4.08 o 
   7   4   5       68.11       69.68      4.06 o 
  -5   5   5        0.65        1.92      2.83 o 
  -4   5   5       17.11       16.88      2.44 o 
  -3   5   5       97.88       97.60      2.42 o 
  -2   5   5        3.79        3.92      1.82 o 
  -1   5   5        0.84        1.36      2.13 o 
   0   5   5      907.52      871.44     17.97 o 
   1   5   5      540.76      540.43      5.80 o 
   2   5   5      349.63      354.54      9.57 o 
   3   5   5     1368.32     1378.64     79.06 o 
   4   5   5      319.83      295.19     14.78 o 
   5   5   5      113.91      111.11      2.48 o 
   6   5   5      108.56      105.43      4.13 o 
   7   5   5      108.84      105.58      5.72 o 
  -4   6   5        1.25       -0.13      2.57 o 
  -3   6   5       88.66       81.41      4.29 o 
  -2   6   5      231.91      229.07      7.57 o 
  -1   6   5       11.32       13.44      2.14 o 
   0   6   5      452.40      445.48      3.54 o 
   1   6   5      173.34      172.59      2.90 o 
   2   6   5      263.63      261.19      6.96 o 
   3   6   5     1068.61     1050.36      6.81 o 
   4   6   5       99.52      119.19      6.67 o 
   5   6   5        4.09        4.19      2.31 o 
   6   6   5       27.74       33.10      3.12 o 
  -4   7   5        1.63        4.18      2.67 o 
  -3   7   5        0.56        3.09      2.37 o 
  -2   7   5       16.21       16.24      2.36 o 
  -1   7   5        9.69        9.43      2.17 o 
   0   7   5      156.69      150.92      2.89 o 
   1   7   5      442.57      442.62      3.15 o 
   2   7   5        3.78        2.35      2.28 o 
   3   7   5       42.37       44.56      2.89 o 
   4   7   5      217.45      242.38     14.28 o 
   5   7   5        4.37        4.83      3.15 o 
   6   7   5       80.44       86.43      5.29 o 
  -3   8   5        1.55        3.28      2.90 o 
  -2   8   5       74.93       73.65      2.64 o 
  -1   8   5       64.06       58.90      2.54 o 
   0   8   5        3.95        6.23      2.82 o 
   1   8   5        1.60        0.71      2.66 o 
   2   8   5      134.73      139.99      4.60 o 
   3   8   5       25.45       27.71      2.82 o 
   4   8   5      369.02      335.29      5.07 o 
   5   8   5       22.13       21.07      3.20 o 
   6   8   5       16.03       16.02      3.24 o 
  -2   9   5       41.60       47.60      3.47 o 
  -1   9   5       80.69       78.14      2.43 o 
   0   9   5       37.19       35.03      2.50 o 
   1   9   5       85.20       92.18      4.09 o 
   2   9   5      239.30      231.58     13.15 o 
   3   9   5       28.31       25.74      2.52 o 
   4   9   5       44.68       42.61      4.42 o 
   5   9   5       73.93       79.56      6.74 o 
  -1  10   5       34.64       39.07      4.17 o 
   0  10   5       35.74       31.59      2.93 o 
   1  10   5        0.44        0.62      3.33 o 
   2  10   5       33.26       29.42      3.33 o 
   3  10   5       74.65       76.25      3.73 o 
   4  10   5      100.11      101.26      3.74 o 
   5  10   5       31.15       37.31      5.58 o 
   1  11   5        5.39        6.25      5.91 o 
   2  11   5        3.08        4.75      7.50 o 
   3  11   5      157.85      171.85      7.54 o 
  -3 -10   6      142.37      155.30      3.98 o 
  -2 -10   6       34.39       38.91      4.06 o 
  -1 -10   6       10.73       11.04      3.52 o 
   0 -10   6       50.31       52.60      3.62 o 
  -4  -9   6       34.89       30.49      4.21 o 
  -3  -9   6       32.78       30.83      3.48 o 
  -2  -9   6       42.91       47.80      3.14 o 
  -1  -9   6       44.36       46.37      3.70 o 
   0  -9   6       53.28       56.77      2.90 o 
   1  -9   6        2.15        6.25      2.91 o 
  -5  -8   6        8.64        5.94      7.68 o 
  -4  -8   6      181.60      181.39      3.91 o 
  -3  -8   6      125.77      128.33      3.40 o 
  -2  -8   6       72.97       78.58      3.15 o 
  -1  -8   6        1.17        3.25      3.00 o 
   0  -8   6      109.11      101.38      2.51 o 
   1  -8   6      168.09      168.42      5.94 o 
   2  -8   6       19.15       30.00      3.48 o 
   3  -8   6       34.72       47.99      8.41 o 
  -6  -7   6        6.97        9.20      4.13 o 
  -5  -7   6        5.06        4.20      4.64 o 
  -4  -7   6       83.03       78.20      3.84 o 
  -3  -7   6       58.57       58.32      2.99 o 
  -2  -7   6      110.75      101.53      5.25 o 
  -1  -7   6      232.54      212.62      6.16 o 
   0  -7   6      177.91      166.89      2.57 o 
   1  -7   6      123.74      112.48      3.07 o 
   2  -7   6       52.47       53.17      3.95 o 
   3  -7   6       43.05       42.41      2.70 o 
  -6  -6   6       28.26       27.46      5.36 o 
  -5  -6   6        0.70       -3.04      3.04 o 
  -4  -6   6      345.58      341.75      5.07 o 
  -3  -6   6      590.89      592.32     21.27 o 
  -2  -6   6      216.16      204.00      3.10 o 
  -1  -6   6      558.33      564.69      4.67 o 
   0  -6   6        5.14        9.28      2.72 o 
   1  -6   6       24.48       24.13      1.95 o 
   2  -6   6       88.55       90.67      5.91 o 
   3  -6   6        4.09        7.41      2.04 o 
   4  -6   6       13.36       17.24      2.71 o 
  -6  -5   6       53.85       56.52      5.07 o 
  -5  -5   6        2.81       -1.09      2.97 o 
  -4  -5   6      306.11      351.96      9.86 o 
  -3  -5   6      746.49      706.66     13.26 o 
  -2  -5   6      133.80      120.00      3.02 o 
  -1  -5   6      575.48      503.58      7.36 o 
   0  -5   6      446.80      454.53      4.06 o 
   1  -5   6       68.06       63.47      2.15 o 
   2  -5   6       87.62       82.63      2.39 o 
   3  -5   6       61.95       59.85      2.92 o 
   4  -5   6        1.03        1.67      2.44 o 
   5  -5   6       63.79       65.07      4.87 o 
  -6  -4   6       45.65       46.30      4.28 o 
  -5  -4   6        6.58       10.07      2.83 o 
  -4  -4   6        5.58        3.33      3.70 o 
  -3  -4   6      346.76      346.46      4.96 o 
  -2  -4   6       12.50       16.32      3.19 o 
  -1  -4   6       16.59       25.74      2.69 o 
   0  -4   6      953.36      902.18      4.30 o 
   1  -4   6      158.56      150.94      2.54 o 
   2  -4   6     1402.15     1434.05     30.29 o 
   3  -4   6      838.46      841.57     11.34 o 
   4  -4   6       49.16       48.30      2.42 o 
   5  -4   6       39.09       40.71      3.35 o 
  -6  -3   6      145.43      145.00      4.64 o 
  -5  -3   6      115.71      124.20      4.35 o 
  -4  -3   6       31.94       34.42      3.62 o 
  -3  -3   6      266.20      252.97      7.54 o 
  -2  -3   6       25.09       19.30      2.84 o 
  -1  -3   6       59.52       74.84      2.40 o 
   0  -3   6      415.19      392.25      3.91 o 
   1  -3   6      909.06      891.21      4.43 o 
   2  -3   6      602.10      589.71      3.77 o 
   3  -3   6      427.67      421.78      9.16 o 
   4  -3   6        0.67        1.55      2.23 o 
   5  -3   6       20.26       19.55      2.40 o 
  -6  -2   6       65.37       64.78      5.00 o 
  -5  -2   6      191.41      210.22      4.28 o 
  -4  -2   6      350.87      384.71      3.99 o 
  -3  -2   6      448.04      468.55      4.28 o 
  -2  -2   6     2727.95     2796.02     14.13 o 
  -1  -2   6     1993.76     2033.89     41.96 o 
   0  -2   6     2047.33     2001.50     39.02 o 
   1  -2   6     1021.55     1029.89     18.33 o 
   2  -2   6       21.02       21.78      2.54 o 
   3  -2   6      246.54      235.62      5.39 o 
   4  -2   6        0.89        2.15      1.88 o 
   5  -2   6       31.05       32.45      2.48 o 
   6  -2   6       20.78       23.51      2.94 o 
  -6  -1   6       28.30       32.97      4.49 o 
  -5  -1   6      162.45      185.22      4.57 o 
  -4  -1   6      181.87      203.33      3.41 o 
  -3  -1   6      264.35      255.43     10.01 o 
  -2  -1   6      322.07      320.54     10.00 o 
  -1  -1   6      190.49      175.51      4.57 o 
   0  -1   6      167.07      148.97      5.47 o 
   1  -1   6      313.45      293.43      8.91 o 
   2  -1   6       55.28       41.44      2.22 o 
   3  -1   6       31.55       29.98      1.90 o 
   4  -1   6      213.94      218.46      3.21 o 
   5  -1   6        1.52        1.75      2.44 o 
   6  -1   6        8.09        5.81      2.68 o 
  -6   0   6       14.28       20.29      4.57 o 
  -5   0   6        1.88        3.55      4.13 o 
  -4   0   6        6.91        8.90      3.26 o 
  -3   0   6      123.22      116.87      7.64 o 
  -2   0   6       16.92       26.26      2.79 o 
  -1   0   6       27.84       43.01      2.35 o 
   0   0   6      176.01      183.99      4.93 o 
   1   0   6     6035.62     6382.13     13.04 o 
   2   0   6     4098.12     4540.63     66.40 o 
   3   0   6      130.97      160.29      3.43 o 
   4   0   6      485.68      474.30     13.29 o 
   5   0   6      108.75      103.25      3.05 o 
   6   0   6        8.40       10.58      4.49 o 
  -6   1   6       37.41       38.26      5.29 o 
  -5   1   6       76.57       86.15     10.29 o 
  -4   1   6       40.59       39.57      2.28 o 
  -3   1   6       19.42       20.44      4.11 o 
  -2   1   6      650.14      692.87     30.05 o 
  -1   1   6      337.40      303.83     15.76 o 
   0   1   6       82.71       93.04      6.52 o 
   1   1   6     1399.57     1560.21     37.25 o 
   2   1   6     1438.57     1623.15     80.87 o 
   3   1   6       44.52       45.53      2.13 o 
   4   1   6       17.01       19.49      2.36 o 
   5   1   6      338.53      369.49      4.71 o 
   6   1   6       38.96       41.32      5.87 o 
  -6   2   6        4.99        2.75      6.96 o 
  -5   2   6       13.60       13.98      2.17 o 
  -4   2   6       25.44       28.85      2.08 o 
  -3   2   6      845.22      920.07     42.03 o 
  -2   2   6     6404.84     7140.07    106.96 o 
  -1   2   6     5075.95     5304.54    133.41 o 
   0   2   6      379.18      413.46     33.77 o 
   1   2   6       26.71       34.72      3.48 o 
   2   2   6     1120.13     1118.05      6.74 o 
   3   2   6       37.51       32.55      2.10 o 
   4   2   6        2.56        3.21      2.22 o 
   5   2   6      376.81      391.80      5.14 o 
   6   2   6       67.67       67.65      3.80 o 
   7   2   6        1.95        1.12      4.35 o 
  -5   3   6        7.32        6.91      2.75 o 
  -4   3   6       22.55       25.59      3.59 o 
  -3   3   6       20.30       20.13      2.27 o 
  -2   3   6      123.90      129.18      4.49 o 
  -1   3   6      354.58      356.18     12.87 o 
   0   3   6       26.45       32.81      2.07 o 
   1   3   6      845.46      840.58      5.87 o 
   2   3   6      679.60      728.24     45.83 o 
   3   3   6       82.81       77.13     13.98 o 
   4   3   6      117.66      110.94     28.40 o 
   5   3   6      347.20      315.96    166.16 o 
   6   3   6      209.31      206.92      5.90 o 
   7   3   6        0.56        1.78      2.93 o 
  -5   4   6       42.98       42.30      3.72 o 
  -4   4   6       17.65       18.08      2.51 o 
  -3   4   6        2.32        1.26      2.15 o 
  -2   4   6      160.03      163.54      3.33 o 
  -1   4   6      297.86      306.24     12.14 o 
   0   4   6       60.74       58.23      2.31 o 
   1   4   6      170.54      160.69      2.61 o 
   2   4   6      798.98      768.55      5.43 o 
   3   4   6      628.50      631.47     23.48 o 
   4   4   6      196.87      185.12      6.76 o 
   5   4   6      299.59      297.54      7.45 o 
   6   4   6      189.68      182.19      6.72 o 
   7   4   6        0.44        0.45      3.53 o 
  -5   5   6        4.40        7.28      2.99 o 
  -4   5   6        1.93        3.13      2.55 o 
  -3   5   6       53.98       57.31      1.97 o 
  -2   5   6      254.08      257.11      9.39 o 
  -1   5   6      379.10      376.38     12.07 o 
   0   5   6      182.27      172.54      2.28 o 
   1   5   6      200.32      207.64      7.43 o 
   2   5   6     1665.35     1698.18     27.75 o 
   3   5   6       70.50       80.40      2.92 o 
   4   5   6        2.02        4.13      2.56 o 
   5   5   6       70.12       63.93      3.32 o 
   6   5   6      126.80      123.79      3.10 o 
   7   5   6       87.55       89.86      4.12 o 
  -4   6   6       34.57       37.68      2.36 o 
  -3   6   6       96.90       93.82      2.66 o 
  -2   6   6      184.98      184.10      5.99 o 
  -1   6   6      413.87      424.94      6.20 o 
   0   6   6      307.27      293.53      6.96 o 
   1   6   6      186.62      194.70      3.02 o 
   2   6   6      462.04      454.49     17.07 o 
   3   6   6      332.58      315.58      5.00 o 
   4   6   6      317.07      288.54     13.04 o 
   5   6   6      112.05       98.08      4.71 o 
   6   6   6       25.36       22.44      2.94 o 
  -4   7   6        8.21       11.07      4.01 o 
  -3   7   6        0.44        2.25      2.57 o 
  -2   7   6       23.25       26.55      2.71 o 
  -1   7   6        3.35        2.50      2.96 o 
   0   7   6       64.59       63.24      2.50 o 
   1   7   6      336.46      319.78      6.96 o 
   2   7   6      267.84      254.31      4.93 o 
   3   7   6      193.91      203.08      6.67 o 
   4   7   6       36.44       42.90      3.00 o 
   5   7   6      177.98      178.52      7.68 o 
   6   7   6       84.33       85.38      6.27 o 
  -3   8   6        2.79        2.33      2.42 o 
  -2   8   6       21.80       21.69      2.14 o 
  -1   8   6        1.75        1.00      2.40 o 
   0   8   6       17.97       18.72      2.29 o 
   1   8   6      329.74      319.62     13.99 o 
   2   8   6      477.74      444.36     16.12 o 
   3   8   6      141.23      132.11      3.07 o 
   4   8   6       88.21       81.09      4.28 o 
   5   8   6       84.85       82.66      5.36 o 
   6   8   6        0.66        1.53      3.14 o 
  -2   9   6       16.27       16.58      2.90 o 
  -1   9   6       45.27       48.68      2.67 o 
   0   9   6        1.04        5.49      2.95 o 
   1   9   6       64.24       67.77      3.01 o 
   2   9   6      271.56      263.31      9.89 o 
   3   9   6       96.15       93.97      3.07 o 
   4   9   6       14.97       13.33      4.57 o 
   5   9   6        3.65        3.02      3.60 o 
  -1  10   6      127.09      127.60      2.92 o 
   0  10   6       73.05       73.78      3.51 o 
   1  10   6       26.63       28.42      3.32 o 
   2  10   6       51.56       55.28      3.66 o 
   3  10   6       29.21       29.67      3.37 o 
   4  10   6       14.07        8.48      4.64 o 
   5  10   6       34.59       33.31      4.57 o 
   1  11   6        2.49        2.67      3.61 o 
   2  11   6       52.86       49.99      3.58 o 
   3  11   6      179.21      190.75      8.95 o 
  -3 -10   7       62.45       62.47      3.74 o 
  -2 -10   7       19.22       15.94      3.97 o 
  -1 -10   7        1.97        8.22      3.84 o 
  -4  -9   7       72.96       77.54      4.66 o 
  -3  -9   7       73.36       68.24      3.71 o 
  -2  -9   7        9.19       10.10      3.08 o 
  -1  -9   7        1.49        5.26      2.79 o 
   0  -9   7       80.48       90.04      3.25 o 
   1  -9   7       45.48       52.50      3.48 o 
  -5  -8   7       29.58       15.77     14.02 o 
  -4  -8   7        1.67        0.21      3.70 o 
  -3  -8   7       48.66       42.61      3.43 o 
  -2  -8   7       79.42       83.18      3.15 o 
  -1  -8   7       11.10       12.10      3.10 o 
   0  -8   7      100.98       99.64      2.80 o 
   1  -8   7      116.85      125.18      2.89 o 
   2  -8   7       63.00       64.10      3.53 o 
  -5  -7   7       17.95       23.33      4.71 o 
  -4  -7   7       49.93       52.86      3.89 o 
  -3  -7   7       86.72       87.62      3.37 o 
  -2  -7   7      219.73      223.66      4.02 o 
  -1  -7   7      146.28      137.08      3.02 o 
   0  -7   7      324.57      291.45      3.06 o 
   1  -7   7      466.29      465.65      3.44 o 
   2  -7   7       53.84       52.30      3.10 o 
   3  -7   7       34.10       39.26      2.95 o 
  -6  -6   7       31.80       35.65      5.00 o 
  -5  -6   7       37.42       39.28      4.06 o 
  -4  -6   7      272.72      269.99      4.69 o 
  -3  -6   7       35.99       37.83      3.11 o 
  -2  -6   7        1.99        0.88      2.69 o 
  -1  -6   7        3.00        1.05      2.32 o 
   0  -6   7      179.94      191.37      2.97 o 
   1  -6   7      366.15      355.11      7.86 o 
   2  -6   7       47.66       42.13      2.74 o 
   3  -6   7       80.85       76.26      3.10 o 
   4  -6   7       62.38       56.37      3.02 o 
  -6  -5   7       72.30       73.19      3.84 o 
  -5  -5   7        5.43       -1.74      3.91 o 
  -4  -5   7      118.51      126.81      8.77 o 
  -3  -5   7      575.37      571.14     15.94 o 
  -2  -5   7       41.42       42.75      4.35 o 
  -1  -5   7       23.31       19.88      2.40 o 
   0  -5   7      210.81      210.92     12.57 o 
   1  -5   7      186.06      198.93      3.19 o 
   2  -5   7        3.73        8.73      2.64 o 
   3  -5   7       94.37       92.93      2.28 o 
   4  -5   7       23.60       27.59      2.66 o 
  -6  -4   7        0.91        5.00      5.07 o 
  -5  -4   7      250.11      250.29      4.71 o 
  -4  -4   7       66.96       71.96      3.84 o 
  -3  -4   7      728.44      728.05     21.16 o 
  -2  -4   7      304.54      294.74      8.48 o 
  -1  -4   7       37.30       37.13      2.71 o 
   0  -4   7       82.71       86.04      2.64 o 
   1  -4   7      476.85      460.83     11.74 o 
   2  -4   7      183.02      184.43      2.58 o 
   3  -4   7       27.51       27.95      2.26 o 
   4  -4   7       97.14       93.30      2.32 o 
   5  -4   7       50.34       48.97      2.81 o 
  -6  -3   7       39.94       43.55      5.00 o 
  -5  -3   7      136.83      142.03      3.41 o 
  -4  -3   7       41.97       47.90      3.77 o 
  -3  -3   7      391.53      391.89      7.61 o 
  -2  -3   7      773.99      779.06     27.03 o 
  -1  -3   7        4.35       11.34      2.60 o 
   0  -3   7      294.38      276.65      8.37 o 
   1  -3   7      104.50       98.99      2.43 o 
   2  -3   7      148.80      146.44      2.97 o 
   3  -3   7      318.25      305.21      3.98 o 
   4  -3   7       68.86       64.01      2.33 o 
   5  -3   7       77.83       78.40      4.77 o 
  -6  -2   7       11.02       12.83      4.42 o 
  -5  -2   7       63.23       70.58      3.99 o 
  -4  -2   7        7.51        3.84      3.70 o 
  -3  -2   7      260.13      273.80     17.09 o 
  -2  -2   7     1077.05     1109.42      8.62 o 
  -1  -2   7      205.13      197.17      3.25 o 
   0  -2   7      486.94      477.40      3.82 o 
   1  -2   7      120.58      117.45      4.06 o 
   2  -2   7       75.99       70.91      2.30 o 
   3  -2   7      194.74      189.68      2.95 o 
   4  -2   7      219.57      203.47      5.07 o 
   5  -2   7      192.31      179.20      6.16 o 
   6  -2   7       69.71       61.38      2.67 o 
  -6  -1   7        0.62       -3.48      5.00 o 
  -5  -1   7       20.63       23.12      3.91 o 
  -4  -1   7      195.69      207.46      4.13 o 
  -3  -1   7       12.61       15.24      2.55 o 
  -2  -1   7       11.50       13.63      2.13 o 
  -1  -1   7       82.14       82.39      4.20 o 
   0  -1   7        2.90        5.14      2.25 o 
   1  -1   7     1020.92      976.55     22.50 o 
   2  -1   7       39.60       57.91      1.78 o 
   3  -1   7        2.75        2.04      1.86 o 
   4  -1   7      111.35      115.59      2.24 o 
   5  -1   7       16.91       19.70      2.49 o 
   6  -1   7       19.64       21.38      3.68 o 
  -6   0   7        1.13        1.59      4.93 o 
  -5   0   7        2.88       -1.30      3.91 o 
  -4   0   7       88.65       81.65      3.09 o 
  -3   0   7       20.06       17.22      2.92 o 
  -2   0   7      250.74      254.17     13.59 o 
  -1   0   7      472.78      500.00      6.01 o 
   0   0   7       41.65       53.77      3.26 o 
   1   0   7      143.65      143.51      2.95 o 
   2   0   7      508.48      482.32     15.40 o 
   3   0   7       61.30       57.58      2.02 o 
   4   0   7        1.78        3.82      1.95 o 
   5   0   7        3.26        1.50      2.69 o 
   6   0   7       23.20       27.33      3.24 o 
  -6   1   7       29.30       23.41      4.86 o 
  -5   1   7       16.94       14.73      2.88 o 
  -4   1   7      107.01      109.35      6.45 o 
  -3   1   7      104.65       93.87      7.07 o 
  -2   1   7      386.67      405.61     26.05 o 
  -1   1   7      211.81      188.54      7.97 o 
   0   1   7      830.00      844.93     10.80 o 
   1   1   7      139.01      149.58      2.95 o 
   2   1   7     2491.25     2572.34    149.71 o 
   3   1   7       11.27       17.77      2.64 o 
   4   1   7       20.44       19.72      2.79 o 
   5   1   7       97.39       95.51      9.53 o 
   6   1   7       15.79       14.06      4.35 o 
  -6   2   7       24.26       21.38      8.12 o 
  -5   2   7        4.07        4.20      2.33 o 
  -4   2   7       41.57       46.57      2.08 o 
  -3   2   7      132.61      134.70      5.88 o 
  -2   2   7       63.81       65.60      2.26 o 
  -1   2   7      422.35      423.84     18.96 o 
   0   2   7      443.63      454.57      5.58 o 
   2   2   7      794.93      814.89      8.74 o 
   3   2   7     1164.77     1200.19     15.89 o 
   4   2   7      421.37      430.35     14.57 o 
   5   2   7      470.07      477.24     14.11 o 
   6   2   7      102.26       92.25      5.00 o 
   7   2   7        6.50        3.58      3.97 o 
  -5   3   7        2.23        2.31      2.86 o 
  -4   3   7        9.83        9.31      2.89 o 
  -3   3   7      116.81      115.56      4.68 o 
  -2   3   7       50.89       53.65      2.62 o 
  -1   3   7       74.73       83.09      2.57 o 
   0   3   7      781.65      600.42    203.25 o 
   1   3   7      383.21      364.72     17.86 o 
   2   3   7      313.92      301.84     20.47 o 
   3   3   7       94.10       98.67      2.72 o 
   4   3   7     1101.34     1090.88    280.74 o 
   5   3   7        9.44        7.35      3.41 o 
   6   3   7      124.65      129.68      4.67 o 
   7   3   7        8.43        8.16      4.69 o 
  -5   4   7        7.21        9.40      3.48 o 
  -4   4   7        0.72        1.91      2.48 o 
  -3   4   7       68.00       68.50      3.81 o 
  -2   4   7      149.60      158.33      3.01 o 
  -1   4   7       64.05       68.27      3.72 o 
   0   4   7      544.82      560.10     20.56 o 
   1   4   7      142.94      141.12      2.31 o 
   2   4   7      188.99      156.07      7.64 o 
   3   4   7      279.98      259.49      4.35 o 
   4   4   7       18.56       14.48      2.19 o 
   5   4   7        1.25        2.68      3.21 o 
   6   4   7      147.73      146.93      2.90 o 
   7   4   7        4.60        4.86      3.57 o 
  -5   5   7        0.41        3.68      3.12 o 
  -4   5   7        0.17       -0.67      2.60 o 
  -3   5   7        5.78        9.82      2.10 o 
  -2   5   7       73.68       69.78      2.37 o 
  -1   5   7      104.74       95.32      3.88 o 
   0   5   7      114.19      131.14      3.19 o 
   1   5   7       42.30       54.86      3.73 o 
   2   5   7        3.50       -0.58      3.70 o 
   3   5   7      804.74      796.09      6.16 o 
   4   5   7      368.75      387.23     14.46 o 
   5   5   7        0.98        6.13      3.09 o 
   6   5   7      301.62      321.61     15.51 o 
   7   5   7       82.93       78.73      3.66 o 
  -4   6   7        2.62       -0.55      3.02 o 
  -3   6   7       10.26        9.42      2.49 o 
  -2   6   7       82.34       87.79      2.38 o 
  -1   6   7       30.68       36.78      2.27 o 
   0   6   7       26.78       22.76      2.31 o 
   1   6   7      112.72      107.34      2.23 o 
   2   6   7       67.99       66.08      2.49 o 
   3   6   7      244.22      210.36      3.70 o 
   4   6   7      503.91      480.97     32.46 o 
   5   6   7      180.51      181.81     12.14 o 
   6   6   7       94.31       97.04      3.22 o 
  -4   7   7        8.49        9.98      2.73 o 
  -3   7   7       42.41       43.74      2.87 o 
  -2   7   7       81.43       82.63      2.80 o 
  -1   7   7       92.87      100.92      2.26 o 
   0   7   7      147.67      144.04     10.33 o 
   1   7   7       73.50       80.19      2.77 o 
   2   7   7       54.63       60.30      2.74 o 
   3   7   7       77.84       56.81      3.77 o 
   4   7   7        0.94        3.25      2.79 o 
   5   7   7       25.62       26.97      3.25 o 
   6   7   7        1.42        3.82      3.04 o 
  -3   8   7        0.86        2.10      2.94 o 
  -2   8   7       65.06       69.63      2.70 o 
  -1   8   7      119.87      120.56      3.20 o 
   0   8   7       15.20       16.17      2.24 o 
   1   8   7       82.86       85.74      2.42 o 
   2   8   7      171.17      162.91      2.79 o 
   3   8   7       31.90       31.88      2.87 o 
   4   8   7       11.09       11.96      3.13 o 
   5   8   7       96.96       95.66      3.91 o 
   6   8   7        8.37        9.26      3.33 o 
  -2   9   7        1.39        0.94      2.82 o 
  -1   9   7       42.27       42.58      2.69 o 
   0   9   7      154.11      154.93      6.88 o 
   1   9   7        5.75        5.28      2.39 o 
   2   9   7       74.49       74.18      4.17 o 
   3   9   7       98.29       82.55      3.19 o 
   4   9   7       27.85       29.64      4.20 o 
   5   9   7      150.78      152.29     12.14 o 
  -1  10   7       52.08       52.04      3.04 o 
   0  10   7       49.00       57.13      4.89 o 
   1  10   7       59.19       66.36      3.37 o 
   2  10   7       97.49      107.07      3.38 o 
   3  10   7        1.70        0.10      2.99 o 
   4  10   7        0.68       -2.32      3.77 o 
   1  11   7       44.04       46.22      2.93 o 
   2  11   7      201.37      206.11      8.91 o 
   3  11   7       42.19       42.49      3.80 o 
  -2 -10   8       54.15       58.85      3.95 o 
  -4  -9   8      176.74      183.88      5.14 o 
  -3  -9   8      166.32      179.50      4.15 o 
  -2  -9   8      148.63      148.15      3.58 o 
  -1  -9   8       88.28       81.74      3.47 o 
   0  -9   8        5.23        7.07      3.35 o 
   1  -9   8       84.69       88.26      3.91 o 
  -5  -8   8        0.63        0.58      6.45 o 
  -4  -8   8        7.85        5.25      4.10 o 
  -3  -8   8        4.03        4.08      3.38 o 
  -2  -8   8       79.55       76.06      2.93 o 
  -1  -8   8      316.05      306.48      7.17 o 
   0  -8   8       50.54       54.07      2.76 o 
   1  -8   8       42.78       42.17      3.84 o 
   2  -8   8       96.27       95.27      3.63 o 
  -5  -7   8      159.84      163.70      5.36 o 
  -4  -7   8      240.65      237.79      5.62 o 
  -3  -7   8      119.99      120.49      3.61 o 
  -2  -7   8      317.05      300.16      3.53 o 
  -1  -7   8      597.13      547.82      4.67 o 
   0  -7   8      222.00      222.24      3.04 o 
   1  -7   8        3.36        1.19      2.87 o 
   2  -7   8       37.53       36.47      3.04 o 
   3  -7   8       47.88       49.82      2.47 o 
  -6  -6   8       32.10       36.23      4.35 o 
  -5  -6   8      100.51      102.54      4.49 o 
  -4  -6   8      493.10      476.82      5.63 o 
  -3  -6   8      423.96      410.25      4.15 o 
  -2  -6   8       34.62       29.32      3.19 o 
  -1  -6   8       64.67       78.30      2.95 o 
   0  -6   8      304.41      308.55      2.87 o 
   1  -6   8      132.58      139.34      2.90 o 
   2  -6   8      116.18      116.18      3.07 o 
   3  -6   8       70.14       72.60      2.74 o 
   4  -6   8       17.46       19.70      2.64 o 
  -6  -5   8       71.21       57.97      5.14 o 
  -5  -5   8       90.29       94.57      4.57 o 
  -4  -5   8      383.16      401.89     10.07 o 
  -3  -5   8      152.75      152.14      3.60 o 
  -2  -5   8        1.26        2.14      2.74 o 
  -1  -5   8       89.00       87.59      3.02 o 
   0  -5   8      778.91      729.40      4.07 o 
   1  -5   8     1086.88     1044.52     14.13 o 
   2  -5   8      140.52      130.91      6.96 o 
   3  -5   8      158.59      153.93      4.56 o 
   4  -5   8       84.57       89.02      2.74 o 
  -6  -4   8       43.79       45.65      3.99 o 
  -5  -4   8       33.49       26.81      4.35 o 
  -4  -4   8       51.61       61.09      3.84 o 
  -3  -4   8      138.44      136.72      5.29 o 
  -2  -4   8      357.31      361.81     17.90 o 
  -1  -4   8      178.55      169.00      4.28 o 
   0  -4   8      495.94      516.81     10.91 o 
   1  -4   8      344.88      351.78      3.55 o 
   2  -4   8       24.56       19.51      2.21 o 
   3  -4   8       23.98       25.30      2.02 o 
   4  -4   8       27.57       26.67      2.64 o 
   5  -4   8       10.38        9.60      3.00 o 
  -6  -3   8       91.82       95.94      4.06 o 
  -5  -3   8      122.57      124.57      4.64 o 
  -4  -3   8      139.91      147.32      3.26 o 
  -3  -3   8      909.37      868.19      9.28 o 
  -2  -3   8       86.94       89.45      5.00 o 
  -1  -3   8       51.36       51.30      2.33 o 
   0  -3   8     1451.96     1444.88     15.91 o 
   1  -3   8     1584.85     1584.98     30.62 o 
   2  -3   8      245.12      241.51      5.47 o 
   3  -3   8        1.49        1.30      1.72 o 
   4  -3   8      101.23       96.78      2.96 o 
   5  -3   8       19.44       17.46      2.49 o 
  -6  -2   8       41.09       44.13      5.29 o 
  -5  -2   8      134.05      126.45      4.57 o 
  -4  -2   8       54.85       50.51      2.83 o 
  -3  -2   8      369.63      373.39     20.37 o 
  -2  -2   8      652.38      647.47      6.88 o 
  -1  -2   8       50.39       47.56      3.19 o 
   0  -2   8      788.60      768.96     31.05 o 
   1  -2   8     1892.67     1927.34     19.71 o 
   2  -2   8      145.41      163.20      3.30 o 
   3  -2   8      253.84      249.59      8.11 o 
   4  -2   8      480.87      466.77      7.93 o 
   5  -2   8      211.73      190.12      2.93 o 
   6  -2   8       44.90       38.94      3.08 o 
  -6  -1   8       11.90       11.59      3.55 o 
  -5  -1   8       46.14       50.65      4.42 o 
  -4  -1   8       32.15       37.83      3.77 o 
  -3  -1   8      381.71      385.31     21.15 o 
  -2  -1   8     1732.08     1806.03     64.86 o 
  -1  -1   8       88.03       98.84      3.99 o 
   0  -1   8      575.58      605.95     10.18 o 
   1  -1   8     3049.28     3152.10      7.28 o 
   2  -1   8      645.65      654.57      4.24 o 
   3  -1   8      230.28      241.98      4.30 o 
   4  -1   8      133.99      134.88      2.31 o 
   5  -1   8       89.85       87.76      2.54 o 
   6  -1   8        4.25        5.55      3.59 o 
  -6   0   8        2.44       -2.10      3.70 o 
  -5   0   8        0.73        5.94      4.06 o 
  -4   0   8       49.95       49.40      2.87 o 
  -3   0   8      210.75      212.10      8.05 o 
  -2   0   8      696.36      715.74     17.05 o 
  -1   0   8      382.52      367.97      5.14 o 
   0   0   8       16.70       13.99      3.77 o 
   1   0   8      340.65      335.58      4.28 o 
   2   0   8        2.54        3.44      2.05 o 
   3   0   8       24.51       22.30      2.13 o 
   4   0   8      522.75      544.26      9.40 o 
   5   0   8       53.06       58.53      7.32 o 
   6   0   8        5.74       11.34      3.32 o 
  -6   1   8        2.13       -1.52      4.71 o 
  -5   1   8        1.05       -1.62      3.82 o 
  -4   1   8      120.35      130.01     11.05 o 
  -3   1   8      189.70      204.01     16.27 o 
  -2   1   8      298.74      302.34     21.63 o 
  -1   1   8      942.97      972.70    110.72 o 
   0   1   8      216.32      236.74      6.38 o 
   1   1   8     1730.48     1909.64     54.93 o 
   2   1   8       41.89       43.66      2.29 o 
   3   1   8       41.16       36.23      2.69 o 
   4   1   8      651.04      690.38     37.28 o 
   5   1   8      167.37      172.40      3.23 o 
   6   1   8       43.73       42.92      3.54 o 
  -6   2   8       11.08        9.93      9.78 o 
  -5   2   8        0.20        1.45      3.50 o 
  -4   2   8       37.47       38.87      2.10 o 
  -3   2   8      350.73      360.38     14.12 o 
  -2   2   8      119.50      124.20      7.77 o 
  -1   2   8        2.52        3.44      2.06 o 
   0   2   8      626.57      582.83      5.07 o 
   2   2   8      782.71      826.11     40.58 o 
   3   2   8      247.44      235.58     11.96 o 
   4   2   8     1721.48     1708.17     27.60 o 
   5   2   8     1382.58     1371.03     87.97 o 
  -5   3   8        8.49        8.93      3.49 o 
  -4   3   8       44.53       41.41      3.15 o 
  -3   3   8      687.65      671.57     29.80 o 
  -2   3   8      342.85      354.68     13.98 o 
  -1   3   8       57.39       59.10      2.64 o 
   0   3   8      715.34      728.16     45.98 o 
   1   3   8      730.09      753.84      5.94 o 
   2   3   8     1599.11     1734.46     82.57 o 
   3   3   8       25.09       20.66     20.29 o 
   4   3   8       17.76       19.20      2.77 o 
   5   3   8       91.86       83.12     22.25 o 
   6   3   8       11.61        8.87      2.66 o 
   7   3   8       20.70       22.24      4.79 o 
  -5   4   8        7.75       12.22      4.83 o 
  -4   4   8       18.50       12.93      2.54 o 
  -3   4   8        1.82        2.99      2.33 o 
  -2   4   8       69.34       62.25      2.05 o 
  -1   4   8       60.12       59.02      2.00 o 
   0   4   8      405.32      406.68     14.90 o 
   1   4   8     1214.17     1248.92      6.38 o 
   2   4   8      391.19      436.93     32.07 o 
   3   4   8      206.65      234.79     17.61 o 
   4   4   8        2.91       -0.20      2.10 o 
   5   4   8       97.71      104.15      2.57 o 
   6   4   8      152.97      154.12      4.34 o 
  -5   5   8       11.37        9.25      3.36 o 
  -4   5   8        5.09        6.06      2.27 o 
  -3   5   8        5.76        8.80      1.88 o 
  -2   5   8       81.21       82.00      3.97 o 
  -1   5   8       10.29        9.32      1.99 o 
   0   5   8       40.75       40.09      3.26 o 
   1   5   8      202.09      186.24      6.81 o 
   2   5   8       15.24       15.51      3.77 o 
   3   5   8      303.80      308.70     19.60 o 
   4   5   8      131.51      135.62      3.14 o 
   5   5   8      129.39      134.72      4.56 o 
   6   5   8      145.52      141.23      4.06 o 
  -4   6   8        9.59        8.58      2.54 o 
  -3   6   8        1.35        4.82      2.46 o 
  -2   6   8       22.70       25.91      2.35 o 
  -1   6   8      152.91      157.92      5.67 o 
   0   6   8      147.25      164.28      6.54 o 
   1   6   8      561.79      573.03     14.42 o 
   2   6   8      642.90      627.03      5.51 o 
   3   6   8      201.09      187.15      9.17 o 
   4   6   8      243.21      230.80      4.86 o 
   5   6   8       50.91       50.05      2.76 o 
   6   6   8      200.64      202.83      6.30 o 
  -3   7   8       20.15       18.67      2.43 o 
  -2   7   8       25.50       29.91      2.52 o 
  -1   7   8       99.59      100.55      2.60 o 
   0   7   8       22.39       21.40      2.22 o 
   1   7   8      335.60      327.58      7.83 o 
   2   7   8      546.26      543.42     10.54 o 
   3   7   8       84.51       91.30      3.99 o 
   4   7   8       15.97       22.02      3.02 o 
   5   7   8        9.56       13.48      3.25 o 
   6   7   8       94.08       96.41      3.58 o 
  -3   8   8        0.09        0.51      3.10 o 
  -2   8   8        0.82       -0.23      2.71 o 
  -1   8   8       64.37       66.79      2.51 o 
   0   8   8      144.30      141.46      4.64 o 
   1   8   8        2.35        3.48      2.61 o 
   2   8   8       43.95       45.95      2.84 o 
   3   8   8       68.07       74.86      4.20 o 
   4   8   8       37.16       43.00      3.25 o 
   5   8   8      118.12      129.59      7.79 o 
   6   8   8       33.84       36.83      4.07 o 
  -2   9   8        7.23        9.74      2.85 o 
  -1   9   8        1.54        2.27      2.48 o 
   0   9   8        2.08        4.72      3.22 o 
   1   9   8       44.98       42.94      5.54 o 
   2   9   8       41.66       45.39      2.65 o 
   3   9   8      133.47      133.40      3.19 o 
   4   9   8       18.59       21.08      3.10 o 
   5   9   8       42.41       45.91      3.78 o 
  -1  10   8       12.98        9.64      4.25 o 
   0  10   8       33.92       35.44      2.56 o 
   1  10   8       62.86       60.11      5.11 o 
   2  10   8       26.30       27.57      3.29 o 
   3  10   8       44.53       33.82     30.65 o 
   4  10   8       21.13       22.90      4.86 o 
   1  11   8        0.46        6.18      6.27 o 
   2  11   8       22.76       20.83      3.16 o 
   3  11   8      115.26      115.42      9.24 o 
  -3  -9   9        5.92        9.60      4.02 o 
  -2  -9   9       26.04       25.54      3.55 o 
  -1  -9   9       53.39       50.38      3.55 o 
   0  -9   9       26.09       30.14      3.55 o 
   1  -9   9       33.89       34.02      4.18 o 
  -4  -8   9       53.97       51.29      4.28 o 
  -3  -8   9       11.18       12.32      3.41 o 
  -2  -8   9       28.08       31.67      3.09 o 
  -1  -8   9      107.74      106.86      3.20 o 
   0  -8   9        2.95        8.47      3.22 o 
   1  -8   9        4.79       11.87      3.80 o 
   2  -8   9        0.53        4.57      4.28 o 
  -5  -7   9       26.87       25.36      4.93 o 
  -4  -7   9      149.61      153.17      4.41 o 
  -3  -7   9       45.23       48.93      3.23 o 
  -2  -7   9       16.52       20.28      2.82 o 
  -1  -7   9      217.97      205.85      3.70 o 
   0  -7   9      217.88      206.20      3.30 o 
   1  -7   9       42.47       47.09      2.64 o 
   2  -7   9      114.87      117.82      3.33 o 
   3  -7   9       59.32       59.02      3.21 o 
  -5  -6   9        3.60        5.36      3.41 o 
  -4  -6   9       39.29       37.83      5.58 o 
  -3  -6   9       94.28       86.71      4.46 o 
  -2  -6   9      105.41       96.67      2.95 o 
  -1  -6   9      287.61      260.52      3.25 o 
   0  -6   9      265.72      250.65      3.13 o 
   1  -6   9       37.00       33.42      2.81 o 
   2  -6   9      152.00      163.45      4.93 o 
   3  -6   9      153.79      164.75      3.10 o 
   4  -6   9        3.09        1.57      2.81 o 
  -6  -5   9        4.02        9.86      5.07 o 
  -5  -5   9       97.29       99.64      5.00 o 
  -4  -5   9      253.69      247.68      8.12 o 
  -3  -5   9      269.28      272.23     10.00 o 
  -2  -5   9      163.51      165.40      3.12 o 
  -1  -5   9       10.91       12.99      2.10 o 
   0  -5   9      152.93      144.86      2.97 o 
   1  -5   9        2.87        5.79      2.58 o 
   2  -5   9        6.94        6.73      2.24 o 
   3  -5   9       70.72       65.22      2.29 o 
   4  -5   9       17.15       17.21      2.80 o 
  -6  -4   9        1.52        1.01      4.06 o 
  -5  -4   9       76.75       80.15      4.20 o 
  -4  -4   9      286.53      297.54      4.78 o 
  -3  -4   9      205.76      193.12      5.58 o 
  -2  -4   9      237.22      227.87      8.12 o 
  -1  -4   9      261.40      266.31     10.94 o 
   0  -4   9        4.22        4.05      2.79 o 
   1  -4   9      215.24      201.43      6.70 o 
   2  -4   9      309.22      299.19      3.18 o 
   3  -4   9       18.66       17.67      1.92 o 
   4  -4   9      171.49      175.85      3.49 o 
   5  -4   9       15.04       17.11      2.77 o 
  -6  -3   9        0.71        1.30      4.64 o 
  -5  -3   9        0.55        5.87      4.28 o 
  -4  -3   9       47.74       51.52      2.90 o 
  -3  -3   9        3.17        0.00      5.29 o 
  -2  -3   9       17.56       13.95      2.74 o 
  -1  -3   9      139.01      125.79      6.96 o 
   0  -3   9      267.31      250.45      2.87 o 
   1  -3   9     2407.34     2383.85     16.49 o 
   2  -3   9      852.66      864.89     37.36 o 
   3  -3   9      202.07      203.77      2.58 o 
   4  -3   9      143.03      144.65      2.20 o 
   5  -3   9       19.60       23.43      2.71 o 
  -6  -2   9       31.27       35.36      3.91 o 
  -5  -2   9       39.68       44.49      4.42 o 
  -4  -2   9       32.36       34.78      4.06 o 
  -3  -2   9        5.02        3.79      2.27 o 
  -2  -2   9        5.34        5.36      3.91 o 
  -1  -2   9      148.39      131.29      2.54 o 
   0  -2   9      362.51      364.87      5.22 o 
   1  -2   9      961.74      943.57     41.70 o 
   2  -2   9      742.55      765.15      9.09 o 
   3  -2   9       14.36       13.04      4.10 o 
   4  -2   9       80.83       81.62      2.45 o 
   5  -2   9      205.81      200.06      2.88 o 
   6  -2   9       12.10       17.98      3.78 o 
  -6  -1   9       31.41       25.29      4.78 o 
  -5  -1   9      139.36      139.78      3.55 o 
  -4  -1   9      199.23      216.45      4.35 o 
  -3  -1   9      390.58      379.50     14.25 o 
  -2  -1   9      918.36      929.00     51.81 o 
  -1  -1   9     2036.27     2043.85      9.28 o 
   0  -1   9       70.72       75.81      4.06 o 
   1  -1   9        5.58        6.75      2.61 o 
   2  -1   9      405.49      375.19      8.33 o 
   3  -1   9       46.10       37.75      2.78 o 
   4  -1   9       18.33       16.45      2.22 o 
   5  -1   9       46.62       48.92      2.82 o 
   6  -1   9       16.25       17.10      3.55 o 
  -6   0   9       14.24       19.20      4.64 o 
  -5   0   9       43.02       44.13      4.13 o 
  -4   0   9      116.63      121.76      6.77 o 
  -3   0   9        2.51        2.49      2.35 o 
  -2   0   9       20.80       21.53      2.03 o 
  -1   0   9      217.02      219.20      4.57 o 
   0   0   9       98.97       81.45      3.99 o 
   1   0   9       33.25       21.30      3.84 o 
   2   0   9      146.16      127.00      2.10 o 
   3   0   9      193.67      203.81      6.99 o 
   4   0   9        1.23        0.67      2.68 o 
   5   0   9       91.85       90.56      7.83 o 
   6   0   9       14.52       18.37      3.41 o 
  -6   1   9        0.26        0.29      5.00 o 
  -5   1   9        0.23        0.37      2.69 o 
  -4   1   9       43.06       39.24      3.06 o 
  -3   1   9        1.74        4.82      2.74 o 
  -2   1   9       66.51       71.11      2.90 o 
  -1   1   9       14.85       16.75      2.59 o 
   1   1   9     1842.97     1987.83      8.48 o 
   2   1   9      818.73      905.37     32.03 o 
   3   1   9      408.84      411.08     27.39 o 
   4   1   9       37.85       35.70      2.84 o 
   5   1   9       91.61       96.12      7.25 o 
   6   1   9       62.19       56.25      3.39 o 
  -5   2   9        3.18        5.34      2.92 o 
  -4   2   9       13.54       11.27      3.13 o 
  -3   2   9       88.83       90.67      8.55 o 
  -2   2   9        8.22        4.23      2.64 o 
  -1   2   9      303.67      297.59     13.59 o 
   0   2   9      537.37      565.00      5.51 o 
   2   2   9      177.77      181.33      7.79 o 
   3   2   9       36.37       40.68      2.73 o 
   4   2   9      154.83      154.89      5.43 o 
   5   2   9       44.12       45.06      4.46 o 
   6   2   9       66.67       50.80      4.93 o 
  -5   3   9        2.00        6.74      5.72 o 
  -4   3   9      183.43      181.61     15.65 o 
  -3   3   9     1240.60     1174.63    318.69 o 
  -2   3   9      925.83      866.57    103.46 o 
  -1   3   9      119.88      135.14     10.98 o 
   0   3   9       76.44       61.81      2.83 o 
   1   3   9      256.33      236.88      4.49 o 
   2   3   9        2.61        1.16      2.54 o 
   3   3   9      114.29      115.64      3.59 o 
   4   3   9      320.06      320.02     13.48 o 
   5   3   9       90.29       95.09      2.95 o 
   6   3   9       26.39        0.80      4.49 o 
  -5   4   9        1.68        5.54      2.80 o 
  -4   4   9        0.32        2.44      2.78 o 
  -3   4   9       53.40       55.51      2.46 o 
  -2   4   9       51.83       53.56      2.09 o 
  -1   4   9       28.76       32.47      2.71 o 
   0   4   9      582.15      590.11     44.57 o 
   1   4   9      201.16      195.29      4.20 o 
   2   4   9        6.27        4.90      2.84 o 
   3   4   9       85.40       79.67      4.60 o 
   4   4   9      451.50      435.47      5.40 o 
   5   4   9      281.76      283.86     12.92 o 
   6   4   9        5.17        3.26      3.43 o 
  -4   5   9        3.78        7.20      3.51 o 
  -3   5   9       43.85       40.38      2.57 o 
  -2   5   9      140.55      142.93      4.36 o 
  -1   5   9       21.54       19.85      2.33 o 
   0   5   9       15.87       12.34      2.28 o 
   1   5   9      591.43      544.35      4.49 o 
   2   5   9      242.29      220.76     15.22 o 
   3   5   9       97.55       98.96      6.96 o 
   4   5   9      427.44      414.81      3.59 o 
   5   5   9      191.94      182.43      3.67 o 
   6   5   9        0.68        6.20      3.46 o 
  -4   6   9        5.41        7.33      2.85 o 
  -3   6   9       23.06       22.50      3.37 o 
  -2   6   9      170.80      168.15      4.74 o 
  -1   6   9       15.15       14.37      2.14 o 
   0   6   9       12.39       12.59      1.87 o 
   1   6   9      844.85      834.82     13.15 o 
   2   6   9       29.79       36.52      2.83 o 
   3   6   9        1.85        5.57      3.22 o 
   4   6   9      100.27       83.84      4.42 o 
   5   6   9      137.50      131.62      2.68 o 
   6   6   9       95.72      108.46      4.28 o 
  -3   7   9       19.02       17.88      3.29 o 
  -2   7   9      119.08      118.47      2.87 o 
  -1   7   9      113.31      113.62      3.95 o 
   0   7   9       29.39       33.34      4.27 o 
   1   7   9      176.84      195.52      8.08 o 
   2   7   9      212.85      205.22      4.06 o 
   3   7   9      124.17      110.62      8.37 o 
   4   7   9      214.23      185.22      3.84 o 
   5   7   9       49.57       45.66      2.80 o 
   6   7   9       41.60       36.18      3.94 o 
  -3   8   9        0.90        0.80      3.17 o 
  -2   8   9        0.16        2.28      2.33 o 
  -1   8   9       38.36       41.60      2.68 o 
   0   8   9       44.50       44.58      3.40 o 
   1   8   9      140.39      136.48      2.89 o 
   2   8   9      116.60      119.12      3.23 o 
   3   8   9        4.60        4.42      3.84 o 
   4   8   9      169.93      166.16      5.00 o 
   5   8   9      133.71      136.80     10.00 o 
   6   8   9       15.08       17.55      3.94 o 
  -2   9   9        0.23        0.25      3.08 o 
  -1   9   9        7.77        7.67      2.52 o 
   0   9   9       81.10       79.78      2.85 o 
   1   9   9      171.50      170.88      8.33 o 
   2   9   9      135.66      129.59      4.64 o 
   3   9   9       36.88       32.83      4.57 o 
   4   9   9       26.44       26.45      4.71 o 
   5   9   9        5.90        7.57      8.22 o 
  -1  10   9        1.50        9.13      5.58 o 
   0  10   9       22.22       24.48      2.96 o 
   1  10   9       52.44       54.99      2.97 o 
   2  10   9       75.22       79.71      2.97 o 
   3  10   9       15.92        8.55      5.07 o 
   4  10   9        0.88       -0.65      5.29 o 
   2  11   9        1.95        2.83      4.28 o 
  -3  -9  10        7.55        9.77      3.86 o 
  -2  -9  10        0.83        1.32      3.77 o 
  -1  -9  10        0.78        4.33      3.55 o 
   0  -9  10       45.27       50.05      4.20 o 
  -4  -8  10      104.84      101.24      4.77 o 
  -3  -8  10        6.97        7.92      3.58 o 
  -2  -8  10        5.16        7.02      4.02 o 
  -1  -8  10      125.70      131.34      3.70 o 
   0  -8  10       56.89       59.51      3.55 o 
   1  -8  10        4.96        4.21      3.03 o 
   2  -8  10        2.02        5.94      4.06 o 
  -5  -7  10        1.95        3.41      5.14 o 
  -4  -7  10       43.80       40.64      4.18 o 
  -3  -7  10       79.41       79.84      3.50 o 
  -2  -7  10       19.64       21.00      4.82 o 
  -1  -7  10      140.75      133.59      3.25 o 
   0  -7  10      166.37      170.93      8.37 o 
   1  -7  10      137.49      145.51      3.56 o 
   2  -7  10       76.25       77.41      2.97 o 
   3  -7  10       33.01       33.36      3.18 o 
  -5  -6  10       18.07       21.74      4.78 o 
  -4  -6  10       53.41       52.25      5.80 o 
  -3  -6  10      218.19      224.31      6.34 o 
  -2  -6  10       63.72       58.63      3.15 o 
  -1  -6  10      462.70      431.50      3.71 o 
   0  -6  10      692.46      669.72     21.78 o 
   1  -6  10       37.57       41.70      2.74 o 
   2  -6  10      104.40      105.89      6.05 o 
   3  -6  10      103.65      104.52      2.62 o 
  -5  -5  10       87.80       91.01      4.78 o 
  -4  -5  10        8.91        9.78      6.09 o 
  -3  -5  10        5.54       10.34      3.15 o 
  -2  -5  10       27.05       19.08      2.84 o 
  -1  -5  10      168.40      181.57      6.85 o 
   0  -5  10      802.66      791.69     19.75 o 
   1  -5  10       57.59       61.47      2.29 o 
   2  -5  10       81.71       75.38      2.50 o 
   3  -5  10      210.45      208.82      2.90 o 
   4  -5  10        6.74        8.65      2.64 o 
  -6  -4  10        7.07        3.41      3.91 o 
  -5  -4  10       51.46       54.20      4.93 o 
  -4  -4  10      117.65      117.11      8.85 o 
  -3  -4  10      114.63      108.91      5.22 o 
  -2  -4  10       36.06       39.12      2.69 o 
  -1  -4  10       13.41       18.01      2.74 o 
   0  -4  10      756.05      775.02     17.61 o 
   1  -4  10       16.72       17.16      1.97 o 
   2  -4  10      247.02      232.48      3.10 o 
   3  -4  10      155.52      152.51      2.33 o 
   4  -4  10      135.44      133.61      2.76 o 
   5  -4  10       21.69       22.12      3.06 o 
  -6  -3  10       77.15       73.33      5.00 o 
  -5  -3  10        8.44        7.54      4.78 o 
  -4  -3  10      109.95      109.35      3.33 o 
  -3  -3  10      224.61      215.87      5.72 o 
  -2  -3  10      165.55      163.26      5.18 o 
  -1  -3  10        7.22       10.45      2.72 o 
   0  -3  10      548.99      536.76      6.20 o 
   1  -3  10      444.59      453.74      4.02 o 
   2  -3  10        3.94        4.08      2.69 o 
   3  -3  10      205.61      200.42      2.30 o 
   4  -3  10      172.67      170.25      5.25 o 
   5  -3  10        0.57        4.09      2.93 o 
  -6  -2  10       22.86       22.54      3.91 o 
  -5  -2  10       44.77       41.88      4.28 o 
  -4  -2  10      142.95      146.81      4.42 o 
  -3  -2  10      125.33      128.34      6.80 o 
  -2  -2  10       77.42       62.32      4.64 o 
  -1  -2  10      238.11      216.86      3.25 o 
   0  -2  10       13.49       14.62      2.61 o 
   1  -2  10      513.63      492.36      5.76 o 
   2  -2  10      181.24      193.43      2.72 o 
   3  -2  10      100.65      101.71      3.15 o 
   4  -2  10      326.77      322.56      5.87 o 
   5  -2  10        9.06        7.47      2.62 o 
  -6  -1  10        0.99       -0.51      5.22 o 
  -5  -1  10        1.23        0.72      4.42 o 
  -4  -1  10      140.05      149.33      8.91 o 
  -3  -1  10      196.11      198.21      9.40 o 
  -2  -1  10      134.44      139.63      5.25 o 
  -1  -1  10      375.71      356.67      5.07 o 
   0  -1  10       67.53       58.91      3.84 o 
   1  -1  10      178.18      174.52      2.95 o 
   2  -1  10      278.66      283.07      2.94 o 
   3  -1  10      273.91      235.83      2.59 o 
   4  -1  10      650.72      617.60     16.38 o 
   5  -1  10      206.11      193.28      4.85 o 
   6  -1  10        1.11        2.96      3.43 o 
  -6   0  10        1.88        3.55      5.43 o 
  -5   0  10       18.91       19.06      4.64 o 
  -4   0  10       40.83       42.24      2.38 o 
  -3   0  10       34.46       38.83      2.46 o 
  -2   0  10        0.96        2.92      2.12 o 
  -1   0  10      132.01      130.36      4.06 o 
   0   0  10      398.38      380.36      4.13 o 
   1   0  10       90.41      111.81      3.19 o 
   2   0  10      207.83      201.69      2.84 o 
   3   0  10       47.73       55.38      2.77 o 
   4   0  10       65.70       69.06      6.38 o 
   5   0  10      127.62      133.70      6.34 o 
   6   0  10        0.62        3.15      3.66 o 
  -5   1  10        1.74        3.23      3.37 o 
  -4   1  10       27.90       29.90      3.15 o 
  -3   1  10      125.11      138.10     11.23 o 
  -2   1  10       37.99       37.92      3.12 o 
  -1   1  10       68.33       62.15      4.49 o 
   0   1  10       85.53       85.94      3.84 o 
   1   1  10       72.88       61.52      3.84 o 
   2   1  10      241.17      224.50     18.66 o 
   3   1  10       14.91       16.77      2.89 o 
   4   1  10       10.69       12.66      2.21 o 
   5   1  10      101.50      100.07      3.66 o 
   6   1  10      101.23       94.04      7.57 o 
  -5   2  10       11.40       11.87      3.88 o 
  -4   2  10       15.50       13.73      2.52 o 
  -3   2  10       20.32       23.65      2.84 o 
  -2   2  10        7.09        3.04      2.66 o 
  -1   2  10      215.97      204.45     10.33 o 
   0   2  10      607.69      656.91     24.49 o 
   2   2  10       17.33       21.63      2.26 o 
   3   2  10      364.54      365.45     17.14 o 
   4   2  10       30.52       29.30      2.89 o 
   5   2  10       40.87       37.71      3.10 o 
   6   2  10       44.97       36.09      4.57 o 
  -5   3  10        6.07        6.74      5.94 o 
  -4   3  10        8.36        5.36      4.20 o 
  -3   3  10        1.94        2.06      2.74 o 
  -2   3  10       17.91       16.58      2.79 o 
  -1   3  10       55.55       53.84      3.84 o 
   0   3  10      230.85      226.59      4.20 o 
   1   3  10      288.80      282.10      4.49 o 
   2   3  10      674.46      648.91      4.71 o 
   3   3  10      990.65      953.12      6.30 o 
   4   3  10      697.79      674.86      5.87 o 
   5   3  10      104.47       94.13      4.57 o 
   6   3  10       50.50       35.24     24.49 o 
  -5   4  10        3.15        0.98      3.72 o 
  -4   4  10       18.29       16.10      4.15 o 
  -3   4  10       28.37       26.43      5.80 o 
  -2   4  10        0.90        0.83      2.22 o 
  -1   4  10       78.90       62.49     18.66 o 
   0   4  10      216.59      210.53     15.76 o 
   1   4  10      498.36      475.73      4.78 o 
   2   4  10        4.76        6.52      3.62 o 
   3   4  10      900.63      891.85     51.70 o 
   4   4  10        4.89        5.30      2.13 o 
   5   4  10       64.12       67.98      2.80 o 
   6   4  10       56.74       55.91      3.25 o 
  -4   5  10        1.91        3.31      2.76 o 
  -3   5  10        8.77       11.99      2.38 o 
  -2   5  10       72.23       73.21      2.16 o 
  -1   5  10       83.28       80.23      6.32 o 
   0   5  10       65.14       63.21      7.84 o 
   1   5  10      233.26      228.06     13.22 o 
   2   5  10      116.74      109.07      8.30 o 
   3   5  10        9.85        3.67      2.79 o 
   4   5  10        1.27        3.36      2.30 o 
   5   5  10      117.44      121.12      5.49 o 
   6   5  10        2.82        4.87      2.84 o 
  -4   6  10        0.18        0.52      2.94 o 
  -3   6  10        2.37        0.88      2.46 o 
  -2   6  10       17.86       19.55      3.82 o 
  -1   6  10       12.13       15.03      2.35 o 
   0   6  10       35.43       35.44      2.35 o 
   1   6  10        3.82        1.67      2.68 o 
   2   6  10      556.51      570.87     28.19 o 
   3   6  10      155.62      165.13      7.64 o 
   4   6  10       19.19       24.46      2.97 o 
   5   6  10      379.97      393.67      7.86 o 
   6   6  10       78.30       77.65      3.27 o 
  -3   7  10        6.66        5.52      2.58 o 
  -2   7  10        9.88       12.79      2.41 o 
  -1   7  10       33.52       33.84      2.68 o 
   0   7  10        5.67        3.94      2.15 o 
   1   7  10       53.27       52.95      2.61 o 
   2   7  10      179.32      181.09      4.28 o 
   3   7  10      182.04      178.05      8.91 o 
   4   7  10      159.86      163.16      7.28 o 
   5   7  10      191.35      189.03      9.31 o 
   6   7  10       50.03       49.65      3.18 o 
  -2   8  10       24.52       28.20      2.73 o 
  -1   8  10       55.34       58.08      2.37 o 
   0   8  10        7.50        9.96      2.09 o 
   1   8  10        1.30        1.83      2.27 o 
   2   8  10        6.97        0.94      4.28 o 
   3   8  10        2.18       -2.67      3.30 o 
   4   8  10        1.64        0.93      3.31 o 
   5   8  10       26.98       29.86      4.93 o 
  -2   9  10       12.96       15.03      2.91 o 
  -1   9  10       14.22       10.01      3.04 o 
   0   9  10       18.68       21.15      2.62 o 
   1   9  10        9.17       10.32      2.89 o 
   2   9  10       50.73       44.03     10.69 o 
   3   9  10       19.63       10.58      4.28 o 
   4   9  10       28.07       27.64      3.43 o 
   5   9  10       21.97       22.25      8.22 o 
   0  10  10        3.34        4.24      3.13 o 
   1  10  10        5.78        7.69      4.42 o 
   2  10  10       28.83        7.79     22.64 o 
   3  10  10       37.65       30.72      4.86 o 
   4  10  10       77.72       80.22      4.31 o 
  -2  -9  11        6.05        3.88      3.19 o 
  -1  -9  11        1.36        1.40      3.80 o 
  -4  -8  11      139.82      147.95      8.33 o 
  -3  -8  11      107.56      109.65      4.02 o 
  -2  -8  11       81.59       79.61      3.38 o 
  -1  -8  11       21.54       22.16      2.86 o 
   0  -8  11      112.67      115.86      3.06 o 
   1  -8  11      128.05      127.42      7.25 o 
  -4  -7  11        3.48        1.74      5.94 o 
  -3  -7  11       55.93       59.49      3.71 o 
  -2  -7  11      224.46      223.32     11.34 o 
  -1  -7  11      101.23      108.76      3.25 o 
   0  -7  11       33.99       32.61      3.25 o 
   1  -7  11       83.72       89.55      5.22 o 
   2  -7  11       77.21       76.33      4.35 o 
  -5  -6  11       89.02       95.36      5.58 o 
  -4  -6  11       77.53       73.41      6.16 o 
  -3  -6  11      226.41      222.87      3.87 o 
  -2  -6  11      397.15      378.77      5.07 o 
  -1  -6  11      217.91      208.21      3.23 o 
   0  -6  11        1.89        1.25      2.94 o 
   1  -6  11       33.92       41.53      2.79 o 
   2  -6  11       60.89       60.62      2.65 o 
   3  -6  11       65.88       72.75      2.65 o 
  -5  -5  11      185.51      175.07      5.07 o 
  -4  -5  11      147.40      141.52      6.67 o 
  -3  -5  11       83.62       77.49      3.23 o 
  -2  -5  11       63.92       68.97      3.12 o 
  -1  -5  11      131.67      142.10      4.53 o 
   0  -5  11      234.04      236.52      7.61 o 
   1  -5  11      193.86      198.11      3.99 o 
   2  -5  11       98.82      100.98      2.36 o 
   3  -5  11       51.62       58.94      2.59 o 
   4  -5  11       25.49       25.92      2.99 o 
  -5  -4  11      193.25      195.87      5.29 o 
  -4  -4  11       15.45       16.46      2.67 o 
  -3  -4  11        6.67        8.70      4.78 o 
  -2  -4  11      125.01      126.23      6.88 o 
  -1  -4  11      387.04      381.21     12.25 o 
   0  -4  11      869.88      818.15     20.87 o 
   1  -4  11      317.14      311.99      4.89 o 
   2  -4  11      275.86      264.04      4.24 o 
   3  -4  11      142.52      154.19      2.40 o 
   4  -4  11       80.44       84.37      4.22 o 
  -6  -3  11       10.97        1.88      5.00 o 
  -5  -3  11        0.51        7.25      4.78 o 
  -4  -3  11       16.16       13.96      3.53 o 
  -3  -3  11       54.15       55.43      4.86 o 
  -2  -3  11      270.75      247.83      4.93 o 
  -1  -3  11      210.78      214.27      6.70 o 
   0  -3  11      100.12      109.60      2.66 o 
   1  -3  11       99.12       92.46      2.39 o 
   2  -3  11        8.94        5.69      2.56 o 
   3  -3  11       41.07       41.86      2.07 o 
   4  -3  11       39.74       41.39      2.36 o 
   5  -3  11       22.10       22.97      2.70 o 
  -6  -2  11       10.44        8.41      4.13 o 
  -5  -2  11       74.61       88.33      4.42 o 
  -4  -2  11      236.96      231.98     14.92 o 
  -3  -2  11        0.79        2.80      2.61 o 
  -2  -2  11      123.94      107.75      4.28 o 
  -1  -2  11      941.04      906.60      6.59 o 
   0  -2  11     1313.24     1335.40     44.42 o 
   1  -2  11      512.11      491.00     11.85 o 
   2  -2  11        2.37        2.93      2.64 o 
   3  -2  11      117.71      120.80      3.09 o 
   4  -2  11       81.75       83.56      2.64 o 
   5  -2  11       26.95       32.10      2.90 o 
  -6  -1  11       21.31       22.10      5.65 o 
  -5  -1  11       12.92       13.12      4.64 o 
  -4  -1  11      135.13      138.07      8.19 o 
  -3  -1  11      130.54      135.36      4.64 o 
  -2  -1  11       29.87       31.92      2.74 o 
  -1  -1  11      644.24      632.47      5.87 o 
   0  -1  11      869.76      906.67      5.58 o 
   1  -1  11      336.28      373.20      3.04 o 
   2  -1  11      469.67      453.09     14.64 o 
   3  -1  11      369.89      339.88      5.79 o 
   4  -1  11      500.13      460.69     18.63 o 
   5  -1  11      133.58      125.51      4.67 o 
   6  -1  11       17.59       15.59      3.30 o 
  -5   0  11        2.55        6.38      4.86 o 
  -4   0  11      168.10      158.32      6.08 o 
  -3   0  11      403.88      394.85     23.55 o 
  -2   0  11        5.13        4.30      2.17 o 
  -1   0  11      462.44      441.74      5.29 o 
   0   0  11     1105.67     1138.92      6.59 o 
   1   0  11      574.96      554.78      5.22 o 
   2   0  11      394.87      450.55      9.24 o 
   3   0  11       67.99       77.42      4.02 o 
   4   0  11       83.18       80.14      2.95 o 
   5   0  11       22.53       25.55      3.23 o 
   6   0  11        4.54       11.13      3.61 o 
  -5   1  11        1.89        4.87      3.57 o 
  -4   1  11       33.61       33.79      2.71 o 
  -3   1  11      189.30      177.04      9.60 o 
  -2   1  11       55.94       53.46      2.75 o 
  -1   1  11       44.14       40.08      1.98 o 
   0   1  11      400.20      362.32      4.78 o 
   1   1  11      110.29      143.19      3.12 o 
   2   1  11      101.74       90.78      3.48 o 
   3   1  11      844.81      857.34     46.67 o 
   4   1  11       27.27       31.20      2.92 o 
   5   1  11       29.46       26.79      3.02 o 
   6   1  11       84.63       81.71      4.57 o 
  -5   2  11       11.93       13.86      4.09 o 
  -4   2  11       21.47       20.45      3.42 o 
  -3   2  11      196.13      194.92     11.96 o 
  -2   2  11      115.48      122.53      8.44 o 
  -1   2  11      111.09      118.78      7.75 o 
   0   2  11     1675.07     1646.83     91.01 o 
   1   2  11        1.61        4.64      3.41 o 
   2   2  11       23.74       20.21      2.94 o 
   3   2  11     1041.11     1050.23     70.18 o 
   4   2  11      263.97      283.82     10.91 o 
   5   2  11       83.87       87.13      3.33 o 
   6   2  11      126.92      116.88      5.43 o 
  -5   3  11        9.46       13.70      6.23 o 
  -4   3  11       50.39       42.68      5.00 o 
  -3   3  11       83.51       73.77      4.57 o 
  -2   3  11       13.21       17.68      3.62 o 
  -1   3  11       19.03       21.67      3.77 o 
   0   3  11      544.36      532.32      5.22 o 
   1   3  11      582.45      538.19      5.14 o 
   2   3  11        9.78       -3.84      3.84 o 
   3   3  11     2237.84     2159.79      7.68 o 
   4   3  11     1729.55     1712.98      7.61 o 
   5   3  11       13.59       14.49      4.06 o 
   6   3  11        6.36        2.74      4.35 o 
  -4   4  11      105.15       87.75      6.09 o 
  -3   4  11      102.12       99.33      5.33 o 
  -2   4  11      108.86      115.99      4.67 o 
  -1   4  11       29.90       31.37      3.11 o 
   0   4  11      325.26      330.80      3.91 o 
   1   4  11      883.20      897.97      6.01 o 
   2   4  11        7.96        8.99      3.84 o 
   3   4  11       97.14       92.63      3.51 o 
   4   4  11      175.48      168.02      3.91 o 
   5   4  11        2.26        6.49      3.07 o 
   6   4  11       52.45       45.89      3.59 o 
  -4   5  11        2.67        3.86      3.71 o 
  -3   5  11        2.32        1.98      2.45 o 
  -2   5  11       24.09       24.48      2.34 o 
  -1   5  11      114.29      112.15      5.44 o 
   0   5  11      316.84      339.38     15.07 o 
   1   5  11      355.82      365.58      3.99 o 
   2   5  11       75.59       81.01      3.99 o 
   3   5  11        2.28        1.21      2.34 o 
   4   5  11      405.74      406.24     14.42 o 
   5   5  11       96.39       84.52      3.20 o 
   6   5  11        9.10        9.01      2.93 o 
  -4   6  11        4.60        6.80      3.30 o 
  -3   6  11        4.04        3.00      2.56 o 
  -2   6  11        0.43        3.30      2.51 o 
  -1   6  11       23.04       26.21      2.29 o 
   0   6  11       22.49       19.05      1.98 o 
   1   6  11       98.12      100.96      6.23 o 
   2   6  11      133.91      136.87     10.11 o 
   3   6  11       34.88       32.74      3.30 o 
   4   6  11      289.19      295.96     17.25 o 
   5   6  11      151.33      153.70      4.03 o 
   6   6  11        3.92        4.52      3.09 o 
  -3   7  11        3.16        7.19      2.72 o 
  -2   7  11       26.73       31.45      2.63 o 
  -1   7  11       58.57       64.23      3.14 o 
   0   7  11      158.22      166.99      7.66 o 
   1   7  11      230.66      236.88     16.34 o 
   2   7  11      208.31      192.54      4.57 o 
   3   7  11       73.29       72.98      3.34 o 
   4   7  11       22.67       23.05      3.38 o 
   5   7  11      340.77      356.86     13.56 o 
   6   7  11       71.74       73.02      4.17 o 
  -2   8  11        7.10        8.38      2.96 o 
  -1   8  11       24.85       27.63      2.71 o 
   0   8  11      112.67      109.03      6.09 o 
   1   8  11      124.02      130.73      5.31 o 
   2   8  11      145.34      139.93      4.64 o 
   3   8  11       17.73       18.26      3.41 o 
   4   8  11        1.55        0.76      2.87 o 
   5   8  11      135.26      138.54     14.46 o 
  -1   9  11       47.88       50.55      3.16 o 
   0   9  11       12.71       15.00      2.89 o 
   1   9  11        2.33        2.41      2.58 o 
   2   9  11       17.99       23.12      4.28 o 
   3   9  11       81.91       82.76      4.75 o 
   4   9  11       39.34       43.39      4.24 o 
   5   9  11       25.10       24.23      5.62 o 
   0  10  11        0.43        1.81      3.10 o 
   1  10  11        7.86       10.42      2.91 o 
   2  10  11       24.55       25.80      5.29 o 
   3  10  11       33.49       30.94      4.86 o 
   4  10  11       11.17        8.90      5.47 o 
  -3  -8  12        9.42       11.72      3.74 o 
  -2  -8  12       10.93        9.98      3.49 o 
  -1  -8  12       82.02       87.32      4.75 o 
   0  -8  12       44.82       46.94      2.77 o 
   1  -8  12        0.70        2.17      3.56 o 
  -4  -7  12       10.99       11.01      6.23 o 
  -3  -7  12       23.11       27.16      3.68 o 
  -2  -7  12       30.03       30.19      3.31 o 
  -1  -7  12       15.39       18.23      3.02 o 
   0  -7  12        2.07        2.55      2.76 o 
   1  -7  12       22.91       33.40      4.82 o 
   2  -7  12        5.58        6.98      3.95 o 
  -5  -6  12       38.19       34.93      4.13 o 
  -4  -6  12       12.14       12.83      6.38 o 
  -3  -6  12        1.05        4.43      3.24 o 
  -2  -6  12      103.81      101.42      3.25 o 
  -1  -6  12      166.49      160.17      4.86 o 
   0  -6  12      199.40      207.72      3.88 o 
   1  -6  12      126.20      132.97      3.25 o 
   2  -6  12       77.73       80.23      2.46 o 
   3  -6  12      141.99      136.51      3.05 o 
  -5  -5  12       11.89       11.23      5.22 o 
  -4  -5  12       11.08       11.38      6.09 o 
  -3  -5  12       94.73       86.59      5.00 o 
  -2  -5  12      247.12      227.83      8.73 o 
  -1  -5  12      152.26      148.36      4.46 o 
   0  -5  12       54.57       53.50      2.87 o 
   1  -5  12      263.13      280.04      3.15 o 
   2  -5  12      173.69      174.35      7.50 o 
   3  -5  12       10.76        8.68      2.63 o 
   4  -5  12        1.78        5.97      3.78 o 
  -5  -4  12      123.27      130.22      4.86 o 
  -4  -4  12       63.05       66.97      6.05 o 
  -3  -4  12       18.27       15.72      4.42 o 
  -2  -4  12       51.70       53.72      3.07 o 
  -1  -4  12       71.57       75.07      2.95 o 
   0  -4  12       16.33       20.77      2.77 o 
   1  -4  12       24.84       24.00      3.66 o 
   2  -4  12       56.44       48.34      2.89 o 
   3  -4  12       27.27       30.81      2.15 o 
   4  -4  12       64.27       71.62      2.73 o 
  -5  -3  12      136.12      125.22      4.78 o 
  -4  -3  12       99.13       96.66      6.25 o 
  -3  -3  12       38.51       32.61      4.78 o 
  -2  -3  12      209.47      199.35      4.86 o 
  -1  -3  12        4.84        7.00      2.26 o 
   0  -3  12      326.34      302.26      5.36 o 
   1  -3  12      370.05      367.01      3.00 o 
   2  -3  12       48.82       50.13      2.84 o 
   3  -3  12      238.42      239.91      2.76 o 
   4  -3  12       69.45       80.19      2.61 o 
   5  -3  12        2.25        4.97      3.07 o 
  -5  -2  12        8.41        9.64      4.78 o 
  -4  -2  12       21.86       22.37      2.60 o 
  -3  -2  12        0.75        5.43      2.14 o 
  -2  -2  12       28.33       22.25      3.77 o 
  -1  -2  12      332.82      292.25      5.07 o 
   0  -2  12     1205.11     1191.12     38.41 o 
   1  -2  12      926.22      917.65     33.19 o 
   2  -2  12      475.67      469.65     12.07 o 
   3  -2  12      111.23      112.08      5.25 o 
   4  -2  12       63.20       69.13      3.93 o 
   5  -2  12       19.84       25.51      2.78 o 
  -5  -1  12        1.98       -1.16      5.00 o 
  -4  -1  12       14.57       16.13      2.45 o 
  -3  -1  12        4.91        4.75      2.38 o 
  -2  -1  12       27.79       28.93      2.93 o 
  -1  -1  12      249.45      242.83      4.78 o 
   0  -1  12      238.39      238.55      4.64 o 
   1  -1  12      473.71      497.10      5.14 o 
   2  -1  12        3.52        4.37      2.55 o 
   3  -1  12       68.64       70.81      2.78 o 
   4  -1  12      206.91      204.70      2.68 o 
   5  -1  12       49.48       48.40      3.27 o 
  -5   0  12       30.33       29.93      5.14 o 
  -4   0  12      103.89       96.23      6.37 o 
  -3   0  12      219.87      213.49      9.05 o 
  -2   0  12      408.69      422.97     14.11 o 
  -1   0  12       91.00       92.97      4.20 o 
   0   0  12        2.23        0.43      3.99 o 
   1   0  12       48.57       50.72      3.84 o 
   2   0  12        1.21        1.22      2.99 o 
   3   0  12        6.22        0.99      2.69 o 
   4   0  12       18.74       18.84      3.06 o 
   5   0  12       53.76       59.48      5.29 o 
   6   0  12       26.44       27.10      4.02 o 
  -5   1  12        6.17       10.59      3.64 o 
  -4   1  12        0.24        2.37      2.62 o 
  -3   1  12       20.05       23.95      3.34 o 
  -2   1  12        4.00        5.40      2.06 o 
  -1   1  12       90.96       85.55      2.09 o 
   0   1  12       98.52       94.90      2.66 o 
   1   1  12       33.65       29.28      3.77 o 
   2   1  12      167.38      184.12      3.48 o 
   3   1  12        1.29        0.81      2.18 o 
   4   1  12      125.39      118.02     11.16 o 
   5   1  12       28.33       26.94      3.09 o 
   6   1  12        0.70       -2.18      3.59 o 
  -5   2  12        2.85        4.96      3.47 o 
  -4   2  12        7.81        5.37      3.42 o 
  -3   2  12        5.40        5.90      2.36 o 
  -2   2  12       12.38       15.24      2.83 o 
  -1   2  12      346.79      408.78     22.93 o 
   0   2  12      839.91      908.45     32.39 o 
   1   2  12      612.85      636.96      4.71 o 
   2   2  12      125.43      136.93      5.11 o 
   3   2  12       43.08       42.12      3.05 o 
   4   2  12       82.39       80.47      6.09 o 
   5   2  12       89.97       87.21      3.24 o 
   6   2  12       47.13       46.88      5.29 o 
  -5   3  12        5.07        6.30      6.16 o 
  -4   3  12        0.41        0.36      4.57 o 
  -3   3  12        1.63        1.59      4.28 o 
  -2   3  12      133.04      115.15      4.35 o 
  -1   3  12       31.03       30.94      4.13 o 
   0   3  12      268.27      246.09      4.57 o 
   1   3  12      107.72      101.09      3.99 o 
   2   3  12        4.50        5.11      2.72 o 
   3   3  12       83.40       86.01      3.99 o 
   4   3  12       17.11       16.45      3.91 o 
   5   3  12       68.31       66.09      4.28 o 
   6   3  12       12.54        8.13      3.30 o 
  -4   4  12      178.62      136.74      5.14 o 
  -3   4  12      147.08      122.10      4.49 o 
  -2   4  12       72.44       73.55      4.20 o 
  -1   4  12       18.63       17.68      2.83 o 
   0   4  12       35.15       30.87      3.99 o 
   1   4  12       53.32       55.72      2.90 o 
   2   4  12       60.91       54.57      3.84 o 
   3   4  12      210.32      204.04      5.58 o 
   4   4  12      197.58      199.49      3.20 o 
   5   4  12       13.29       16.44      2.87 o 
   6   4  12       23.28       22.22      3.49 o 
  -4   5  12        9.26        9.61      3.48 o 
  -3   5  12        0.18        2.86      2.97 o 
  -2   5  12        3.38        1.81      2.89 o 
  -1   5  12      118.80      125.33      4.78 o 
   0   5  12       11.24       11.09      3.84 o 
   1   5  12       40.15       36.09      3.77 o 
   2   5  12        1.24       -1.38      3.70 o 
   3   5  12      168.35      161.81      4.06 o 
   4   5  12      419.93      411.57      3.59 o 
   5   5  12        6.33        8.03      3.04 o 
   6   5  12        1.32        3.41      3.52 o 
  -3   6  12       17.33       12.25      6.16 o 
  -2   6  12        1.06       -1.98      2.43 o 
  -1   6  12        1.09        2.43      2.40 o 
   0   6  12       65.78       62.43      4.49 o 
   1   6  12      119.48      113.84      3.99 o 
   2   6  12       91.43       90.07      4.13 o 
   3   6  12       95.11       96.47      7.32 o 
   4   6  12      188.23      184.36      9.09 o 
   5   6  12        7.54        8.20      2.68 o 
   6   6  12       68.85       81.40      4.07 o 
  -3   7  12       22.98       21.35      3.41 o 
  -2   7  12        0.15        2.74      2.84 o 
  -1   7  12       12.35       12.03      2.59 o 
   0   7  12       99.19       99.09      3.44 o 
   1   7  12        7.32        3.08      3.62 o 
   2   7  12       44.13       35.45      5.54 o 
   3   7  12       17.96       15.73      3.49 o 
   4   7  12      103.52      102.75      5.72 o 
   5   7  12      141.42      148.03      5.74 o 
  -2   8  12       16.20       16.87      2.88 o 
  -1   8  12       12.95       10.18      2.78 o 
   0   8  12       41.41       38.35      9.89 o 
   1   8  12       35.27       39.24      2.70 o 
   2   8  12       76.08       78.04      4.49 o 
   3   8  12      168.99      169.25      6.85 o 
   4   8  12       17.49       16.69      3.61 o 
   5   8  12       49.08       52.45      2.92 o 
  -1   9  12        4.73        5.71      2.93 o 
   0   9  12       63.26       62.75      3.84 o 
   1   9  12        8.43        7.32      5.58 o 
   2   9  12       11.26       10.87      3.48 o 
   3   9  12       96.20      103.63      5.18 o 
   4   9  12       45.38       42.93      7.10 o 
   0  10  12       58.28       58.81      3.51 o 
   1  10  12       51.31       37.76     17.27 o 
   2  10  12        6.32        6.16      3.77 o 
   3  10  12       21.03       20.92      4.14 o 
  -2  -8  13        5.24       11.02      3.84 o 
  -1  -8  13       60.91       64.66      3.94 o 
   0  -8  13       85.60       94.49      3.31 o 
  -3  -7  13       40.73       40.14      3.89 o 
  -2  -7  13       47.92       46.53      3.56 o 
  -1  -7  13       54.40       58.65      3.51 o 
   0  -7  13       58.45       58.10      5.07 o 
   1  -7  13        5.68       15.86      3.47 o 
   2  -7  13       14.01       23.55      5.22 o 
  -4  -6  13       19.60       21.38      6.88 o 
  -3  -6  13       77.74       78.18      4.02 o 
  -2  -6  13       84.84       88.49      6.78 o 
  -1  -6  13       68.06       74.80      3.28 o 
   0  -6  13      276.33      286.45      9.42 o 
   1  -6  13      144.78      146.79      6.20 o 
   2  -6  13       40.86       47.85      5.58 o 
  -5  -5  13       38.21       33.26      5.22 o 
  -4  -5  13       38.35       40.51      6.30 o 
  -3  -5  13       51.23       42.03      5.36 o 
  -2  -5  13      457.02      429.04     13.62 o 
  -1  -5  13      334.04      339.83     19.53 o 
   0  -5  13       70.52       67.20      3.05 o 
   1  -5  13      192.61      185.92      6.45 o 
   2  -5  13       87.60       82.18      2.92 o 
   3  -5  13       59.03       64.46      3.15 o 
  -5  -4  13       15.05       22.39      5.43 o 
  -4  -4  13        1.30        3.58      2.95 o 
  -3  -4  13       28.28       22.32      4.49 o 
  -2  -4  13      192.39      179.93      4.86 o 
  -1  -4  13      550.84      545.86     17.28 o 
   0  -4  13       82.71       82.93      3.62 o 
   1  -4  13      163.33      151.19      5.04 o 
   2  -4  13      219.72      204.85      8.48 o 
   3  -4  13       13.11       16.63      3.01 o 
   4  -4  13        2.09        0.77      2.84 o 
  -5  -3  13       37.10       29.78      4.93 o 
  -4  -3  13       65.79       65.99      3.33 o 
  -3  -3  13        2.25        4.20      4.35 o 
  -2  -3  13       23.24       26.09      3.84 o 
  -1  -3  13      697.47      703.11     26.52 o 
   0  -3  13        4.57        5.46      2.66 o 
   1  -3  13       73.69       70.35      2.75 o 
   2  -3  13      249.33      235.12     10.69 o 
   3  -3  13      135.16      129.32      2.14 o 
   4  -3  13       94.63      100.28      3.27 o 
  -5  -2  13       15.68       16.30      4.64 o 
  -4  -2  13      122.82      117.73      5.65 o 
  -3  -2  13       29.54       30.45      2.56 o 
  -2  -2  13       10.85       14.57      4.13 o 
  -1  -2  13      464.43      451.38      5.29 o 
   0  -2  13      145.61      156.42     13.95 o 
   1  -2  13        1.46        3.46      2.36 o 
   2  -2  13      404.68      392.04      4.09 o 
   3  -2  13      169.56      160.81      4.22 o 
   4  -2  13        0.91       -0.92      2.48 o 
   5  -2  13       72.87       79.87      2.75 o 
  -5  -1  13       21.23       20.72      3.77 o 
  -4  -1  13       57.99       51.83      3.12 o 
  -3  -1  13       36.41       33.76      2.65 o 
  -2  -1  13       28.12       23.33      2.77 o 
  -1  -1  13      161.93      154.64      4.42 o 
   0  -1  13      454.79      444.42      4.42 o 
   1  -1  13        2.89        2.10      3.77 o 
   2  -1  13      367.73      350.07      4.64 o 
   3  -1  13      487.25      479.80      4.11 o 
   4  -1  13        0.96        2.40      2.89 o 
   5  -1  13       19.18       18.31      3.61 o 
  -5   0  13       12.98       12.75      5.22 o 
  -4   0  13       85.77       76.45      4.61 o 
  -3   0  13       95.28       87.71      3.27 o 
  -2   0  13       19.85       21.15      2.46 o 
  -1   0  13      141.30      137.61      3.18 o 
   0   0  13      268.84      260.44      3.84 o 
   1   0  13       38.47       38.99      3.99 o 
   2   0  13      393.65      360.02     11.23 o 
   3   0  13     1293.55     1232.00     35.25 o 
   4   0  13      225.12      206.19      7.17 o 
   5   0  13        4.00        8.03      2.89 o 
  -5   1  13        5.72        6.66      3.86 o 
  -4   1  13       10.83       14.26      2.93 o 
  -3   1  13       16.85       18.79      2.82 o 
  -2   1  13       23.57       24.13      2.27 o 
  -1   1  13       32.70       32.93      2.39 o 
   0   1  13       16.16       11.89      3.03 o 
   1   1  13       90.26       86.38      3.91 o 
   2   1  13        2.40        5.70      2.99 o 
   3   1  13      308.12      337.95     12.10 o 
   4   1  13      114.74      129.24      3.14 o 
   5   1  13        0.71        3.22      3.25 o 
   6   1  13       38.18       39.94      3.79 o 
  -5   2  13        6.51        7.80      3.56 o 
  -4   2  13       11.08       11.16      3.33 o 
  -3   2  13       42.03       44.06      4.96 o 
  -2   2  13       36.45       36.77      3.99 o 
  -1   2  13        0.90        2.00      2.89 o 
   0   2  13       81.16       70.24      2.36 o 
   1   2  13      127.48      120.07      4.20 o 
   2   2  13        7.03        5.56      2.41 o 
   3   2  13        3.27        3.14      2.87 o 
   4   2  13      132.33      127.27      3.18 o 
   5   2  13       97.67       94.53      4.31 o 
   6   2  13       81.30       81.30      5.58 o 
  -4   3  13        9.41        6.96      5.00 o 
  -3   3  13        0.30        0.65      4.28 o 
  -2   3  13      110.36       96.67      4.20 o 
  -1   3  13      247.97      265.73      4.86 o 
   0   3  13      117.71      123.41      3.26 o 
   1   3  13       95.41       86.16      4.06 o 
   2   3  13      257.01      235.90    129.89 o 
   3   3  13       54.35       53.41      3.70 o 
   4   3  13      125.23      109.20      4.35 o 
   5   3  13       18.52       18.33      4.13 o 
   6   3  13        3.97        0.74      3.60 o 
  -4   4  13        0.54        6.38      5.43 o 
  -3   4  13        1.95        0.94      4.28 o 
  -2   4  13       36.50       36.96      3.12 o 
  -1   4  13       70.58       68.55      4.28 o 
   0   4  13       70.64       67.90      3.99 o 
   1   4  13      480.23      485.94      5.00 o 
   2   4  13      573.47      582.54      4.49 o 
   3   4  13      570.29      550.01      3.71 o 
   4   4  13      185.81      184.30      3.13 o 
   5   4  13       62.46       59.72      3.25 o 
   6   4  13       25.20       27.89      3.84 o 
  -4   5  13        8.94       14.78      5.65 o 
  -3   5  13        2.64        1.52      4.35 o 
  -2   5  13       13.06       12.43      2.97 o 
  -1   5  13       87.52       85.44      4.20 o 
   0   5  13      105.76      100.58      3.84 o 
   1   5  13        4.00        6.01      3.62 o 
   2   5  13      314.60      313.48      4.57 o 
   3   5  13       75.30       69.93      3.04 o 
   4   5  13       46.81       44.61      2.82 o 
   5   5  13      145.81      155.28     10.43 o 
   6   5  13       34.14       33.05      4.09 o 
  -3   6  13        5.48        5.13      3.61 o 
  -2   6  13       15.34       15.85      3.12 o 
  -1   6  13       82.96       80.66      5.94 o 
   0   6  13       32.24       32.86      3.47 o 
   1   6  13       44.47       42.46      2.97 o 
   2   6  13       17.01       19.57      3.62 o 
   3   6  13        4.64        7.54      3.84 o 
   4   6  13       56.40       56.28      2.65 o 
   5   6  13        5.27        2.48      3.11 o 
   6   6  13        0.55        2.90      3.95 o 
  -3   7  13        0.47        3.84      5.22 o 
  -2   7  13        9.72        4.17      3.22 o 
  -1   7  13        1.74        4.42      3.26 o 
   0   7  13        3.48        4.30      3.20 o 
   1   7  13      132.07      128.62      3.26 o 
   2   7  13      109.81      115.51      4.42 o 
   3   7  13       31.76       35.15      4.13 o 
   4   7  13      183.48      199.50     13.19 o 
   5   7  13      120.72      125.89      4.18 o 
  -2   8  13        2.37       -2.16      3.23 o 
  -1   8  13        2.06        0.85      2.39 o 
   0   8  13       32.13       35.04      5.98 o 
   1   8  13       22.40       24.02      3.57 o 
   2   8  13       79.14       81.29      3.71 o 
   3   8  13       92.90       91.49      9.02 o 
   4   8  13      101.68      104.40      9.53 o 
   5   8  13       67.64       69.47      3.32 o 
  -1   9  13        0.18        2.92      2.98 o 
   0   9  13        0.22        1.36      3.04 o 
   1   9  13        3.04       10.58      4.60 o 
   2   9  13        2.63        4.67      3.97 o 
   3   9  13        1.21        1.80      4.06 o 
   4   9  13       13.34       20.19      4.08 o 
   1  10  13       20.30       19.77      3.51 o 
   2  10  13        5.27        8.94      4.37 o 
   3  10  13       28.52       30.73      4.33 o 
  -3  -7  14       80.02       76.19      4.20 o 
  -2  -7  14       17.60       16.51      3.57 o 
  -1  -7  14       74.45       76.49      3.17 o 
   0  -7  14      159.41      159.02      5.18 o 
   1  -7  14       62.32       64.46      3.72 o 
  -4  -6  14        3.89        5.14      6.59 o 
  -3  -6  14      136.67      127.75      5.87 o 
  -2  -6  14      106.17       98.09      3.46 o 
  -1  -6  14        1.67        6.34      3.33 o 
   0  -6  14       66.53       69.22      3.25 o 
   1  -6  14      102.28      109.32      3.22 o 
   2  -6  14       49.40       45.94      3.87 o 
  -4  -5  14       59.33       55.89      4.18 o 
  -3  -5  14      186.40      176.74      5.43 o 
  -2  -5  14      182.17      182.23      6.09 o 
  -1  -5  14       11.73       14.71      4.31 o 
   0  -5  14       26.94       31.32      2.56 o 
   1  -5  14       90.93       92.27      4.20 o 
   2  -5  14       63.63       68.55      3.30 o 
   3  -5  14      137.99      149.58      3.54 o 
  -5  -4  14       68.10       60.29      4.28 o 
  -4  -4  14       40.39       42.66      3.24 o 
  -3  -4  14       15.91       19.13      4.57 o 
  -2  -4  14      120.05      116.52      4.78 o 
  -1  -4  14      108.31      112.04      4.20 o 
   0  -4  14      103.57      104.10      3.12 o 
   1  -4  14      242.30      253.39      3.36 o 
   2  -4  14       36.63       39.63      2.45 o 
   3  -4  14       25.29       27.12      2.75 o 
   4  -4  14       22.60       22.65      3.24 o 
  -5  -3  14        6.99       13.55      5.00 o 
  -4  -3  14        4.92        3.85      2.72 o 
  -3  -3  14       14.29       18.89      3.12 o 
  -2  -3  14      235.98      219.57      5.00 o 
  -1  -3  14      371.61      353.04      5.00 o 
   0  -3  14      122.28      130.26      3.00 o 
   1  -3  14      446.01      437.54      9.57 o 
   2  -3  14      195.57      206.65      9.20 o 
   3  -3  14       63.49       71.47      2.67 o 
   4  -3  14       37.53       35.53      2.93 o 
  -5  -2  14        0.59        3.41      4.71 o 
  -4  -2  14       23.30       21.52      2.73 o 
  -3  -2  14       59.01       58.31      2.72 o 
  -2  -2  14       44.67       44.20      4.28 o 
  -1  -2  14      100.36      103.12      4.13 o 
   0  -2  14        9.95        8.26      2.75 o 
   1  -2  14        1.01        2.23      4.67 o 
   2  -2  14      140.04      150.31      2.38 o 
   3  -2  14       15.05       22.52      2.27 o 
   4  -2  14       27.67       26.50      2.61 o 
   5  -2  14       83.60       87.64      8.08 o 
  -5  -1  14       21.55       19.42      5.51 o 
  -4  -1  14        2.75        3.67      2.90 o 
  -3  -1  14       38.99       38.58      2.58 o 
  -2  -1  14      208.65      206.57      8.33 o 
  -1  -1  14     1038.78     1059.86      6.59 o 
   0  -1  14      418.70      410.36      4.13 o 
   1  -1  14        7.44        6.45      2.68 o 
   2  -1  14      164.67      170.15      4.20 o 
   3  -1  14      117.88      127.68      6.92 o 
   4  -1  14       28.16       31.80      3.00 o 
   5  -1  14       64.69       60.19      3.65 o 
  -5   0  14       10.86        9.49      4.93 o 
  -4   0  14       20.37       19.40      2.96 o 
  -3   0  14       43.71       47.77      2.56 o 
  -2   0  14       92.95       94.67      6.26 o 
  -1   0  14      220.78      232.60      5.62 o 
   0   0  14      571.90      582.47      5.43 o 
   1   0  14      150.94      151.45      4.20 o 
   2   0  14      202.63      189.57     15.87 o 
   3   0  14      767.22      715.13     20.83 o 
   4   0  14      108.96      106.42      3.70 o 
   5   0  14       35.49       38.62      3.47 o 
  -5   1  14       30.53       27.52      3.86 o 
  -4   1  14       47.42       44.15      3.04 o 
  -3   1  14       27.96       32.46      2.45 o 
  -2   1  14       84.36       85.36      3.81 o 
  -1   1  14      140.21      146.10      2.65 o 
   0   1  14      549.05      568.69     25.04 o 
   1   1  14      144.04      155.58      3.99 o 
   2   1  14        6.29        8.10      2.92 o 
   3   1  14      130.81      138.86      2.73 o 
   4   1  14       10.96        9.82      3.21 o 
   5   1  14        2.00        5.12      3.77 o 
  -4   2  14       10.83       15.06      2.81 o 
  -3   2  14       18.77       15.60      3.05 o 
  -2   2  14       48.91       48.53      2.89 o 
  -1   2  14       39.30       37.87      3.11 o 
   0   2  14       15.02       18.47      2.54 o 
   1   2  14      155.19      152.25      4.13 o 
   2   2  14      243.79      239.78      4.35 o 
   3   2  14       87.69       97.57      4.49 o 
   4   2  14       68.13       67.67      3.25 o 
   5   2  14       29.20       35.88      3.44 o 
   6   2  14      182.16      175.15      5.65 o 
  -4   3  14       26.72       24.64      5.36 o 
  -3   3  14       17.36       15.14      4.06 o 
  -2   3  14       96.69      100.15      4.71 o 
  -1   3  14      280.06      269.57      4.86 o 
   0   3  14        8.30       16.45      3.62 o 
   1   3  14       86.86       88.48      3.91 o 
   2   3  14      305.38      309.99    162.65 o 
   3   3  14      271.57      290.58      4.42 o 
   4   3  14      225.26      219.42      4.93 o 
   5   3  14       95.84       96.01      5.07 o 
   6   3  14       51.57       39.54     28.66 o 
  -4   4  14       18.62       16.67      5.07 o 
  -3   4  14        0.97       -1.01      4.71 o 
  -2   4  14        7.27        5.00      4.35 o 
  -1   4  14      108.28      109.57      4.06 o 
   0   4  14       67.49       69.57      3.91 o 
   1   4  14       39.77       37.68      3.84 o 
   2   4  14     1334.79     1275.87      6.59 o 
   3   4  14      847.87      850.91      4.20 o 
   4   4  14       62.48       59.44      4.57 o 
   5   4  14        8.11        9.53      3.17 o 
   6   4  14        0.61        0.65      3.89 o 
  -3   5  14       14.45       12.97      5.00 o 
  -2   5  14        5.30        7.32      4.42 o 
  -1   5  14      126.03      118.70      4.28 o 
   0   5  14       88.76       90.07      3.12 o 
   1   5  14        0.71        0.87      3.77 o 
   2   5  14      161.02      157.03      4.20 o 
   3   5  14       57.00       56.40      3.07 o 
   4   5  14        2.67        8.38      2.91 o 
   5   5  14       88.03       84.84      3.42 o 
  -3   6  14        1.58        4.13      4.86 o 
  -2   6  14       13.43       13.90      3.25 o 
  -1   6  14      126.44      122.83      4.78 o 
   0   6  14      108.04      107.46      3.26 o 
   1   6  14        1.22        4.06      2.75 o 
   2   6  14       19.65       19.71      3.77 o 
   3   6  14      361.34      333.91      4.78 o 
   4   6  14       18.21       16.06      2.60 o 
   5   6  14       27.34       28.24      3.47 o 
  -2   7  14        0.30       -0.91      3.79 o 
  -1   7  14       11.07       13.85      3.63 o 
   0   7  14       64.31       67.61      4.57 o 
   1   7  14        4.14        3.91      3.77 o 
   2   7  14       29.65       29.57      3.84 o 
   3   7  14      237.68      238.84      3.99 o 
   4   7  14       41.72       33.26      5.00 o 
   5   7  14        3.07        5.13      3.53 o 
  -1   8  14       33.56       31.94      4.96 o 
   0   8  14      101.63       99.09      7.10 o 
   1   8  14       63.81       59.93      3.33 o 
   2   8  14       13.18       16.81      4.28 o 
   3   8  14       36.39       42.54      4.42 o 
   4   8  14      176.53      183.99      5.00 o 
   5   8  14       42.64       37.44      3.42 o 
   0   9  14       51.69       51.83      3.59 o 
   1   9  14       57.15       58.32      4.02 o 
   2   9  14        2.50        6.88      3.77 o 
   3   9  14        3.25        4.93      5.00 o 
   4   9  14       60.70       69.12      4.70 o 
  -2  -7  15       78.50       73.80      6.67 o 
  -1  -7  15       21.70       22.23      3.69 o 
   0  -7  15        0.81        2.37      3.08 o 
  -3  -6  15        6.35       11.16      5.65 o 
  -2  -6  15       28.46       23.34      3.51 o 
  -1  -6  15        3.04        1.70      2.77 o 
   0  -6  15       39.57       52.02      3.23 o 
   1  -6  15        4.12        8.30      2.94 o 
   2  -6  15       19.03       17.93      3.29 o 
  -4  -5  15        1.65        6.13      4.32 o 
  -3  -5  15       23.88       20.00      5.14 o 
  -2  -5  15      163.86      155.44      4.93 o 
  -1  -5  15      213.30      222.16      3.48 o 
   0  -5  15       89.32       96.68      2.79 o 
   1  -5  15      145.94      147.23      8.51 o 
   2  -5  15      182.94      174.03      2.89 o 
   3  -5  15       20.29       19.74      2.82 o 
  -4  -4  15       43.44       45.08      5.02 o 
  -3  -4  15       72.10       68.91      5.00 o 
  -2  -4  15      119.69      115.94      4.78 o 
  -1  -4  15       42.53       41.38      3.09 o 
   0  -4  15      139.27      146.93      3.17 o 
   1  -4  15      211.59      213.74      3.35 o 
   2  -4  15       30.33       32.00      2.89 o 
   3  -4  15        2.28        6.12      2.82 o 
  -4  -3  15        6.55        6.48      3.12 o 
  -3  -3  15        4.40        6.77      3.19 o 
  -2  -3  15       28.30       26.23      4.42 o 
  -1  -3  15        0.79        3.77      4.20 o 
   0  -3  15        2.81        1.57      3.62 o 
   1  -3  15       29.79       28.74      3.91 o 
   2  -3  15      100.23      100.71      6.20 o 
   3  -3  15       41.06       46.18      4.38 o 
   4  -3  15       13.48       13.53      2.90 o 
  -5  -2  15       20.36       22.61      5.14 o 
  -4  -2  15       31.40       28.34      3.30 o 
  -3  -2  15       43.73       43.94      2.74 o 
  -2  -2  15        0.57        4.57      3.77 o 
  -1  -2  15       84.24       81.23      4.35 o 
   0  -2  15      337.65      318.70      4.86 o 
   1  -2  15       20.98       23.70      4.13 o 
   2  -2  15      365.15      361.64      3.06 o 
   3  -2  15      115.94      119.93      5.57 o 
   4  -2  15        1.38        3.53      3.59 o 
  -5  -1  15        2.03       11.96      5.14 o 
  -4  -1  15        1.92        1.47      3.11 o 
  -3  -1  15       17.84       17.86      2.42 o 
  -2  -1  15       70.16       72.63      2.87 o 
  -1  -1  15      479.22      481.45      5.36 o 
   0  -1  15      702.01      675.29      5.72 o 
   1  -1  15      268.07      256.23      4.57 o 
   2  -1  15      134.23      126.30      4.06 o 
   3  -1  15      108.50      116.91      7.57 o 
   4  -1  15       15.56       16.76      3.41 o 
   5  -1  15        4.96        7.57      3.53 o 
  -4   0  15        7.85        9.10      2.65 o 
  -3   0  15       17.82       18.75      2.47 o 
  -2   0  15       30.70       31.07      2.41 o 
  -1   0  15       33.16       37.60      5.29 o 
   0   0  15      223.57      226.02      3.48 o 
   1   0  15        0.97       -0.22      3.77 o 
   2   0  15       76.68       82.38      3.03 o 
   3   0  15      201.53      204.71      9.67 o 
   4   0  15       39.26       38.20      3.19 o 
   5   0  15        1.44       -0.16      3.47 o 
  -4   1  15       23.07       20.22      2.80 o 
  -3   1  15       95.67       92.38      2.73 o 
  -2   1  15       47.06       46.33      2.39 o 
  -1   1  15        5.40        6.65      2.32 o 
   0   1  15       27.40       27.24      3.04 o 
   1   1  15       11.95       16.88      3.77 o 
   2   1  15       22.90       18.73      3.19 o 
   3   1  15       50.94       55.34      3.09 o 
   4   1  15       61.38       66.12      3.25 o 
   5   1  15       13.45       10.57      3.40 o 
  -4   2  15        0.14        0.73      2.99 o 
  -3   2  15        0.20        1.93      2.71 o 
  -2   2  15       52.96       50.74      2.57 o 
  -1   2  15        2.91        6.24      2.03 o 
   0   2  15       44.00       51.17      2.25 o 
   1   2  15      127.21      134.64      4.20 o 
   2   2  15       25.28       25.65      2.68 o 
   3   2  15      150.13      142.87      8.59 o 
   4   2  15       66.04       62.68      2.77 o 
   5   2  15        8.95       10.14      2.99 o 
  -4   3  15        3.71       -0.14      5.43 o 
  -3   3  15        0.40        0.29      4.64 o 
  -2   3  15      111.95      105.44      4.64 o 
  -1   3  15      175.57      168.70      3.48 o 
   0   3  15      143.77      145.58      4.06 o 
   1   3  15      153.10      150.23      8.19 o 
   2   3  15        1.37        1.47      2.08 o 
   3   3  15        5.53        0.94      3.91 o 
   4   3  15      217.97      208.77      4.93 o 
   5   3  15       43.29       47.10      4.64 o 
  -4   4  15        0.15        2.68      5.87 o 
  -3   4  15        6.86        7.39      5.14 o 
  -2   4  15       18.74       13.70      4.06 o 
  -1   4  15       72.61       73.12      4.20 o 
   0   4  15        0.46        4.06      2.83 o 
   1   4  15       47.49       45.43      3.84 o 
   2   4  15       27.62       23.30      2.71 o 
   3   4  15       14.55       13.98      2.79 o 
   4   4  15       96.86       97.50      2.51 o 
   5   4  15       18.83       21.02      3.20 o 
  -3   5  15        7.11        2.75      4.71 o 
  -2   5  15        3.94        3.62      4.57 o 
  -1   5  15       26.22       26.59      3.19 o 
   0   5  15        5.95        9.49      3.84 o 
   1   5  15       19.93       21.52      2.75 o 
   2   5  15      207.24      196.16      3.48 o 
   3   5  15       76.36       81.30      2.96 o 
   4   5  15        6.20        7.86      3.04 o 
   5   5  15       55.87       52.07      3.35 o 
  -3   6  15        1.52        4.64      5.14 o 
  -2   6  15        5.08        6.59      3.55 o 
  -1   6  15       11.08       10.14      4.49 o 
   0   6  15        4.54        5.14      3.12 o 
   1   6  15       47.81       48.04      3.04 o 
   2   6  15       85.53       91.96      4.35 o 
   3   6  15      200.84      198.33      4.57 o 
   4   6  15        2.37        1.21      2.69 o 
   5   6  15        8.44        7.79      3.38 o 
  -2   7  15        2.60        6.67      4.71 o 
  -1   7  15        6.91       12.61      4.42 o 
   0   7  15       52.02       53.04      4.71 o 
   1   7  15       14.51       14.28      4.20 o 
   2   7  15       20.63       21.96      4.06 o 
   3   7  15      130.90      121.81      4.64 o 
   4   7  15        0.80        0.44      3.51 o 
   5   7  15       64.37       74.96      3.66 o 
  -1   8  15        2.51        4.35      4.03 o 
   0   8  15       12.33       15.00      4.71 o 
   1   8  15       10.77       10.72      3.26 o 
   2   8  15        1.27        0.72      4.35 o 
   3   8  15      123.09      121.45      4.64 o 
   4   8  15       59.33       53.12      4.93 o 
   0   9  15       11.95       13.69      4.29 o 
   1   9  15       27.64       31.67      4.78 o 
   2   9  15       30.37       34.35      3.91 o 
   3   9  15       21.94       26.67      3.84 o 
  -3  -6  16       16.94       12.68      6.67 o 
  -2  -6  16       60.42       64.71      3.67 o 
  -1  -6  16       39.39       45.58      8.55 o 
   0  -6  16        1.44        4.99      5.98 o 
   1  -6  16       46.59       45.67      3.51 o 
  -3  -5  16       19.71       20.07      5.72 o 
  -2  -5  16       44.69       40.65      5.00 o 
  -1  -5  16      189.26      192.93      3.55 o 
   0  -5  16      111.39      116.01      5.69 o 
   1  -5  16       85.36       84.38      3.17 o 
   2  -5  16       85.60       83.82      3.94 o 
  -4  -4  16       38.79       36.42      3.60 o 
  -3  -4  16      140.36      132.32      5.87 o 
  -2  -4  16      144.91      139.49      4.78 o 
  -1  -4  16      117.88      115.36      4.93 o 
   0  -4  16       75.57       76.88      2.73 o 
   1  -4  16       79.62       82.67      5.83 o 
   2  -4  16      158.94      169.28      3.50 o 
   3  -4  16        1.44        3.80      2.62 o 
  -4  -3  16        0.73        1.58      3.34 o 
  -3  -3  16       53.23       50.02      3.56 o 
  -2  -3  16      194.08      181.67      5.14 o 
  -1  -3  16      190.62      182.10      5.00 o 
   0  -3  16      131.89      115.36      4.71 o 
   1  -3  16      105.08      102.98      3.00 o 
   2  -3  16       48.60       46.75      2.62 o 
   3  -3  16        5.53        1.54      2.44 o 
  -4  -2  16        4.53        5.62      3.41 o 
  -3  -2  16       28.56       33.31      4.57 o 
  -2  -2  16      163.50      157.03      5.07 o 
  -1  -2  16       21.33       21.01      3.99 o 
   0  -2  16        0.77       -3.91      3.91 o 
   1  -2  16       75.91       74.13      3.12 o 
   2  -2  16      180.90      176.30      4.28 o 
   3  -2  16      172.13      170.75      3.66 o 
   4  -2  16       20.86       22.75      3.77 o 
  -4  -1  16        4.67        4.33      3.23 o 
  -3  -1  16       25.34       28.19      2.55 o 
  -2  -1  16       91.08       99.16      8.55 o 
  -1  -1  16       37.99       38.91      4.13 o 
   0  -1  16       11.77       11.67      4.06 o 
   1  -1  16      193.97      196.01      4.57 o 
   2  -1  16      136.39      132.97      4.13 o 
   3  -1  16        3.54        6.89      2.61 o 
   4  -1  16       78.55       82.62      6.78 o 
  -4   0  16        2.76        1.49      3.13 o 
  -3   0  16       20.30       21.01      2.58 o 
  -2   0  16      110.06      109.72      4.37 o 
  -1   0  16      141.15      134.32      8.95 o 
   0   0  16       10.13       14.28      3.91 o 
   1   0  16      270.43      265.58      4.64 o 
   2   0  16      295.03      289.25     10.22 o 
   3   0  16       11.84       10.92      3.59 o 
   4   0  16       19.38       21.90      3.37 o 
   5   0  16       11.26       11.05      3.33 o 
  -4   1  16       12.73       12.72      3.08 o 
  -3   1  16        4.68        5.50      2.59 o 
  -2   1  16       79.59       80.58      2.65 o 
  -1   1  16       67.30       66.35      3.53 o 
   0   1  16       41.30       38.78      3.30 o 
   1   1  16      305.62      301.47     10.76 o 
   2   1  16      943.64      878.28     51.67 o 
   3   1  16      295.39      278.49     10.51 o 
   4   1  16       13.81       16.71      2.72 o 
   5   1  16       20.54       18.59      3.62 o 
  -4   2  16        4.48        5.08      3.08 o 
  -3   2  16        1.20        2.73      2.57 o 
  -2   2  16        9.59       12.59      3.02 o 
  -1   2  16        3.38        4.70      1.89 o 
   0   2  16        8.30        9.76      2.74 o 
   1   2  16       20.94       29.28      3.77 o 
   2   2  16      184.65      185.73      4.35 o 
   3   2  16       45.71       47.72      3.48 o 
   4   2  16       15.71       19.42      3.50 o 
   5   2  16       49.88       49.49      4.78 o 
  -4   3  16       13.63       16.67      4.05 o 
  -3   3  16        0.77       -1.59      4.78 o 
  -2   3  16        1.05        1.52      4.13 o 
  -1   3  16       15.22       16.59      4.06 o 
   0   3  16        4.29        6.53      2.71 o 
   1   3  16       56.51       55.98      2.79 o 
   2   3  16       17.73        8.84      9.17 o 
   3   3  16       48.60       53.04      3.04 o 
   4   3  16      114.97      129.71      4.71 o 
   5   3  16      147.89      152.25      5.58 o 
  -3   4  16       12.80        9.78      4.64 o 
  -2   4  16       83.24       84.86      4.78 o 
  -1   4  16       70.31       75.00      4.42 o 
   0   4  16       15.12       10.07      4.20 o 
   1   4  16      116.94      108.41      3.99 o 
   2   4  16      144.84      142.52      3.07 o 
   3   4  16       58.25       57.36      2.56 o 
   4   4  16        6.08        7.66      3.06 o 
   5   4  16       27.99       23.06      6.34 o 
  -3   5  16        3.50        1.09      4.93 o 
  -2   5  16        4.95        4.64      4.71 o 
  -1   5  16       56.17       59.64      4.20 o 
   0   5  16      126.80      132.39      4.64 o 
   1   5  16      200.71      204.49      4.57 o 
   2   5  16      460.83      437.25      4.86 o 
   3   5  16       91.10       89.96      3.51 o 
   4   5  16       37.23       35.68      2.73 o 
   5   5  16       46.27       48.11      3.06 o 
  -2   6  16       10.27        6.88      4.71 o 
  -1   6  16       30.84       29.06      4.71 o 
   0   6  16        2.99        5.65      4.06 o 
   1   6  16      149.60      138.70      4.20 o 
   2   6  16       41.64       38.55      3.91 o 
   3   6  16       18.84       24.28      4.64 o 
   4   6  16       73.69       76.36      4.82 o 
   5   6  16       61.89       61.62      3.73 o 
  -2   7  16       17.81       18.19      5.07 o 
  -1   7  16        7.33       12.90      4.64 o 
   0   7  16       30.17       29.20      5.00 o 
   1   7  16        2.17        1.81      3.99 o 
   2   7  16        0.33        2.10      4.35 o 
   3   7  16       40.60       42.25      5.00 o 
   4   7  16        0.49        2.03      3.74 o 
  -1   8  16        0.50        2.25      5.58 o 
   0   8  16       44.77       45.15      4.86 o 
   1   8  16       29.85       31.88      3.62 o 
   2   8  16        8.71        8.55      4.49 o 
   3   8  16      109.97      111.67      5.00 o 
   4   8  16       78.70       70.87      5.07 o 
   1   9  16       34.03       36.16      5.00 o 
   2   9  16        8.88       12.32      5.07 o 
   3   9  16       58.70       56.01      4.13 o 
  -2  -6  17       67.81       67.10      5.80 o 
  -1  -6  17       63.19       64.15      7.32 o 
   0  -6  17       53.12       48.90      3.20 o 
  -3  -5  17       22.07       26.88      5.87 o 
  -2  -5  17        2.70        2.90      5.22 o 
  -1  -5  17       25.13       27.46      5.29 o 
   0  -5  17       25.49       26.10      3.53 o 
   1  -5  17       81.47       81.93      4.89 o 
  -3  -4  17       40.59       36.16      5.58 o 
  -2  -4  17        4.71        3.70      5.22 o 
  -1  -4  17       38.30       46.67      4.78 o 
   0  -4  17       34.32       38.48      3.48 o 
   1  -4  17       51.92       63.79      3.99 o 
   2  -4  17      184.95      188.23      4.78 o 
  -4  -3  17       17.53       14.62      3.61 o 
  -3  -3  17       44.54       43.41      3.86 o 
  -2  -3  17        5.54        5.36      4.42 o 
  -1  -3  17       82.16       78.77      4.49 o 
   0  -3  17      197.68      199.13      3.91 o 
   1  -3  17        3.13        8.33      4.71 o 
   2  -3  17       45.26       44.09      2.48 o 
   3  -3  17       29.76       26.51      2.67 o 
  -4  -2  17        2.61        1.19      3.50 o 
  -3  -2  17      104.05      102.42      3.54 o 
  -2  -2  17       33.02       33.77      4.64 o 
  -1  -2  17       40.95       38.99      4.13 o 
   0  -2  17      382.40      358.33      5.22 o 
   1  -2  17       95.69      105.65      4.57 o 
   2  -2  17       60.29       67.75      4.42 o 
   3  -2  17       59.46       57.61      3.61 o 
   4  -2  17        2.47        7.17      3.89 o 
  -4  -1  17        3.38        3.20      3.35 o 
  -3  -1  17       29.03       27.37      2.87 o 
  -2  -1  17       15.67       11.60      4.88 o 
  -1  -1  17        9.63        9.06      4.42 o 
   0  -1  17       13.68       11.52      4.13 o 
   1  -1  17       68.21       72.68      3.26 o 
   2  -1  17        1.15        3.32      3.15 o 
   3  -1  17       82.48       94.22      3.42 o 
   4  -1  17       49.26       53.73      3.91 o 
  -4   0  17        0.48        1.49      3.35 o 
  -3   0  17       84.00       80.39      3.40 o 
  -2   0  17      430.64      418.75     16.87 o 
  -1   0  17      124.07      138.18      3.55 o 
   0   0  17       10.56       13.99      3.84 o 
   1   0  17       72.02       71.16      3.99 o 
   2   0  17       23.41       29.70      3.05 o 
   3   0  17       74.03       83.78      5.87 o 
   4   0  17       70.07       68.29      5.47 o 
  -4   1  17        3.37        3.99      3.23 o 
  -3   1  17       10.69       12.82      2.89 o 
  -2   1  17       71.08       71.45      2.75 o 
  -1   1  17      137.73      139.82      5.47 o 
   0   1  17       43.95       44.59      2.77 o 
   1   1  17      164.17      166.72      7.39 o 
   2   1  17      290.56      271.27     15.11 o 
   3   1  17       82.61       76.76      3.32 o 
   4   1  17       93.62       93.80      3.75 o 
   5   1  17        1.27        5.54      3.95 o 
  -4   2  17        8.36       11.58      3.25 o 
  -3   2  17        3.77        4.68      2.86 o 
  -2   2  17       53.33       52.55      2.41 o 
  -1   2  17      145.50      151.70      3.83 o 
   0   2  17       10.75       12.79      2.97 o 
   1   2  17       21.49       24.28      3.99 o 
   2   2  17       40.05       41.52      2.97 o 
   3   2  17        0.80       -0.14      3.84 o 
   4   2  17       13.19       20.00      4.78 o 
   5   2  17       23.17       15.80      5.65 o 
  -3   3  17        3.44        2.68      3.56 o 
  -2   3  17        7.36       11.92      2.87 o 
  -1   3  17        2.11        3.55      2.84 o 
   0   3  17       19.47       23.69      2.50 o 
   1   3  17       58.97       62.29      2.64 o 
   2   3  17      123.97      113.73     67.21 o 
   3   3  17       15.59        9.82      7.54 o 
   4   3  17       16.15       20.72      4.86 o 
   5   3  17      239.21      254.06      4.71 o 
  -3   4  17       16.43       17.46      4.86 o 
  -2   4  17       26.07       30.65      4.64 o 
  -1   4  17       33.65       32.97      3.26 o 
   0   4  17       16.61       19.28      4.35 o 
   1   4  17       37.66       39.10      2.72 o 
   2   4  17      219.24      227.71      5.04 o 
   3   4  17      138.94      142.66      4.20 o 
   4   4  17       52.91       51.10      3.91 o 
   5   4  17       78.24       80.58      3.97 o 
  -2   5  17        3.03        5.43      5.14 o 
  -1   5  17       10.91        5.87      4.71 o 
   0   5  17       25.40       24.57      3.33 o 
   1   5  17      343.93      334.71      4.06 o 
   2   5  17      382.87      385.31      8.04 o 
   3   5  17       69.70       66.75      3.38 o 
   4   5  17        2.12        1.66      2.90 o 
   5   5  17        1.72        1.97      3.27 o 
  -2   6  17       10.33        9.64      5.00 o 
  -1   6  17        8.00        8.04      4.93 o 
   0   6  17        9.72       15.65      4.64 o 
   1   6  17       31.62       32.75      4.13 o 
   2   6  17       34.78       35.36      4.35 o 
   3   6  17        2.13        7.44      4.24 o 
   4   6  17       17.28       17.35      3.53 o 
  -1   7  17       15.67       18.84      4.78 o 
   0   7  17        0.58        4.49      5.00 o 
   1   7  17        5.95        7.97      3.48 o 
   2   7  17      135.94      131.74      4.57 o 
   3   7  17       24.31       26.23      4.64 o 
   4   7  17        8.25       10.69      3.46 o 
   0   8  17        1.56        1.81      5.51 o 
   1   8  17       12.37       11.09      3.70 o 
   2   8  17       47.00       46.23      3.99 o 
   3   8  17       24.38       22.17      4.93 o 
  -2  -5  18        9.54        7.03      5.58 o 
  -1  -5  18       13.52       18.19      5.58 o 
   0  -5  18       17.66       25.48      3.70 o 
   1  -5  18       23.10       20.22      3.67 o 
  -3  -4  18       58.52       60.11      4.23 o 
  -2  -4  18      105.09      103.99      5.00 o 
  -1  -4  18      110.85      108.48      5.58 o 
   0  -4  18       98.51      100.51      4.93 o 
   1  -4  18      124.89      117.17      5.00 o 
   2  -4  18       37.06       39.14      3.83 o 
  -3  -3  18       55.31       53.50     16.28 o 
  -2  -3  18        6.03        3.26      4.86 o 
  -1  -3  18       86.67       75.43      4.93 o 
   0  -3  18      137.24      140.15      5.14 o 
   1  -3  18       19.73       17.68      4.49 o 
   2  -3  18        1.51        1.30      4.71 o 
   3  -3  18        0.67       -0.12      3.81 o 
  -3  -2  18       20.91       20.76      3.10 o 
  -2  -2  18        0.66       -1.46      3.35 o 
  -1  -2  18        9.29        8.41      4.49 o 
   0  -2  18       30.34       30.15      4.13 o 
   1  -2  18       60.46       57.61      3.48 o 
   2  -2  18       30.74       36.88      3.55 o 
   3  -2  18       27.75       37.01      3.55 o 
  -3  -1  18        3.07        1.98      3.03 o 
  -2  -1  18       35.64       33.96      4.92 o 
  -1  -1  18      212.16      198.04      4.64 o 
   0  -1  18       34.35       33.99      4.49 o 
   1  -1  18      221.27      218.33      3.84 o 
   2  -1  18       79.20       88.43      3.50 o 
   3  -1  18       10.02       10.83      3.56 o 
   4  -1  18        0.64        5.41      3.82 o 
  -3   0  18       22.00       23.13      2.88 o 
  -2   0  18      157.72      154.91      5.87 o 
  -1   0  18      153.37      158.14      8.70 o 
   0   0  18      158.76      152.83      4.71 o 
   1   0  18      159.95      154.78      3.70 o 
   2   0  18       24.22       26.36      3.18 o 
   3   0  18       26.63       29.49      3.61 o 
   4   0  18       32.94       32.48      3.30 o 
  -3   1  18        1.51        3.15      2.89 o 
  -2   1  18       28.87       30.74      2.77 o 
  -1   1  18       13.14       14.42      2.68 o 
   0   1  18        0.61        0.26      2.75 o 
   1   1  18      159.77      155.67      3.02 o 
   2   1  18       62.16       68.37      2.93 o 
   3   1  18       14.26       11.65      3.44 o 
   4   1  18       10.36        3.61      3.18 o 
  -3   2  18        2.30        2.91      2.90 o 
  -2   2  18        0.74        0.81      2.71 o 
  -1   2  18        9.52       10.32      2.67 o 
   0   2  18        0.87        0.14      3.19 o 
   1   2  18        1.12       -0.03      2.81 o 
   2   2  18       54.34       55.58      4.20 o 
   3   2  18        7.94        6.16      3.33 o 
   4   2  18       27.26       19.20      4.64 o 
  -3   3  18        1.42        1.18      3.69 o 
  -2   3  18        0.19        4.88      3.07 o 
  -1   3  18       43.80       43.49      3.22 o 
   0   3  18        4.60        5.83      3.12 o 
   1   3  18       11.75       13.19      2.37 o 
   2   3  18      117.33      103.41     52.03 o 
   3   3  18       16.43       10.03      2.75 o 
   4   3  18        3.19       -0.94      5.00 o 
  -2   4  18       18.58       22.68      3.55 o 
  -1   4  18       55.79       52.32      4.49 o 
   0   4  18       49.64       49.27      3.84 o 
   1   4  18        9.40       11.93      2.95 o 
   2   4  18        4.05        5.95      2.37 o 
   3   4  18      140.74      134.49      3.36 o 
   4   4  18       24.77       28.13      2.80 o 
  -2   5  18        3.73        1.52      5.29 o 
  -1   5  18        0.38        2.61      3.70 o 
   0   5  18       41.36       42.10      4.42 o 
   1   5  18        1.01        1.74      3.26 o 
   2   5  18        5.79        6.22      2.92 o 
   3   5  18       56.51       63.10      3.51 o 
   4   5  18        1.10        0.61      2.80 o 
  -1   6  18        0.37       -1.23      3.84 o 
   0   6  18       18.65       18.70      3.55 o 
   1   6  18       53.43       55.87      4.93 o 
   2   6  18       15.54       16.30      3.33 o 
   3   6  18       23.01       22.86      2.91 o 
   4   6  18       20.58       22.30      3.58 o 
  -1   7  18        3.77        5.72      5.58 o 
   0   7  18       12.77       10.07      3.84 o 
   1   7  18       12.03       20.36      5.29 o 
   2   7  18       18.20       18.84      5.07 o 
   3   7  18       19.67       17.39      5.29 o 
   1   8  18       11.20       10.22      5.58 o 
   2   8  18       20.42       14.71      5.65 o 
  -2  -4  19       42.58       43.48      5.58 o 
  -1  -4  19       91.90       96.81      5.14 o 
   0  -4  19       76.46       70.29      5.58 o 
   1  -4  19       51.58       48.77      5.65 o 
  -2  -3  19       40.14       41.88      4.86 o 
  -1  -3  19       34.12       23.84      3.91 o 
   0  -3  19       72.49       74.35      4.93 o 
   1  -3  19       95.09      103.99      5.00 o 
   2  -3  19        5.78        6.01      5.65 o 
  -3  -2  19       79.17       76.37      3.42 o 
  -2  -2  19       90.83       88.58      4.06 o 
  -1  -2  19       74.09       65.15      4.86 o 
   0  -2  19       73.43       73.41      3.62 o 
   1  -2  19       16.10       14.42      4.93 o 
   2  -2  19        3.53        1.92      5.65 o 
   3  -2  19       34.90       37.09      3.93 o 
  -3  -1  19       43.18       45.26      3.20 o 
  -2  -1  19       15.42       17.80      3.04 o 
  -1  -1  19        0.45        0.20      3.08 o 
   0  -1  19       41.05       40.00      4.35 o 
   1  -1  19      139.25      138.26      3.84 o 
   2  -1  19       85.49       83.75      3.10 o 
   3  -1  19       29.72       30.81      3.67 o 
  -3   0  19       16.21       17.96      3.12 o 
  -2   0  19       21.90       22.52      2.82 o 
  -1   0  19        0.45        0.48      2.67 o 
   0   0  19       64.55       63.66      3.36 o 
   1   0  19      114.30      117.83      4.57 o 
   2   0  19        0.56       -0.07      3.51 o 
   3   0  19       60.55       69.29      3.76 o 
   4   0  19      385.88      413.57     13.70 o 
  -3   1  19       26.41       29.86      3.25 o 
  -2   1  19       75.41       68.71      3.76 o 
  -1   1  19        6.95        8.24      2.70 o 
   0   1  19       51.23       46.26     15.52 o 
   1   1  19      196.99      194.57      8.20 o 
   2   1  19       23.33       20.31      3.75 o 
   3   1  19        0.82       -3.02      3.08 o 
   4   1  19       26.39       20.72      3.95 o 
  -3   2  19        5.73        7.27      3.22 o 
  -2   2  19       27.76       31.55      3.02 o 
  -1   2  19       39.23       37.65      2.88 o 
   0   2  19       58.95       62.91      3.10 o 
   1   2  19      518.01      478.90    247.28 o 
   2   2  19      257.39      250.00      4.57 o 
   3   2  19        2.40        2.17      4.42 o 
   4   2  19       22.31       18.84      3.99 o 
  -2   3  19        0.35        2.71      3.31 o 
  -1   3  19        5.53       18.58     11.49 o 
   0   3  19        3.18        1.24      2.51 o 
   1   3  19       52.97       56.33      2.61 o 
   2   3  19       47.76       52.20      2.99 o 
   3   3  19        8.54        7.65     10.14 o 
   4   3  19       36.67       25.79     20.11 o 
  -2   4  19        0.44        0.51      3.69 o 
  -1   4  19        3.82        1.50      3.39 o 
   0   4  19       25.66       26.77      3.33 o 
   1   4  19        3.60        5.88      3.28 o 
   2   4  19       60.59       60.56      2.69 o 
   3   4  19       52.50       58.55      9.17 o 
   4   4  19       93.01      102.80      8.70 o 
  -2   5  19       10.46       10.51      5.22 o 
  -1   5  19        5.56       -5.14      5.14 o 
   0   5  19       51.42       53.77      4.93 o 
   1   5  19       51.47       49.61      2.84 o 
   2   5  19       33.12       33.83      2.69 o 
   3   5  19        9.74        5.72      3.33 o 
   4   5  19        8.18        5.14      3.84 o 
  -1   6  19       18.14       14.20      5.58 o 
   0   6  19      109.95      105.65      5.36 o 
   1   6  19      149.94      152.68      5.07 o 
   2   6  19       19.46       19.23      2.97 o 
   3   6  19       47.29       45.58      5.58 o 
   0   7  19       32.10       24.42      5.51 o 
   1   7  19        9.85       10.36      5.07 o 
   2   7  19        0.37       -0.22      3.91 o 
   3   7  19       36.56       32.79      3.25 o 
  -2  -3  20        6.76       11.45      5.07 o 
  -1  -3  20       10.88       13.41      4.86 o 
   0  -3  20       57.11       50.72      5.65 o 
   1  -3  20       81.56       85.87      5.14 o 
  -2  -2  20       22.91       19.79      3.89 o 
  -1  -2  20       49.85       46.38      5.36 o 
   0  -2  20       10.02        9.57      4.71 o 
   1  -2  20       22.46       19.06      5.22 o 
   2  -2  20        3.20        4.37      3.34 o 
  -2  -1  20       12.48       12.88      2.94 o 
  -1  -1  20       85.89       86.64      8.88 o 
   0  -1  20       69.74       66.23      3.84 o 
   1  -1  20       59.98       70.22      3.84 o 
   2  -1  20       12.49       15.51      3.18 o 
   3  -1  20        1.00        5.26      3.90 o 
  -2   0  20        2.72        1.08      2.86 o 
  -1   0  20        2.18        2.65      2.83 o 
   0   0  20        8.93        8.96      3.43 o 
   1   0  20        8.80       14.35      4.86 o 
   2   0  20       48.77       58.27      3.79 o 
   3   0  20        9.71       10.38      3.36 o 
  -2   1  20       59.11       57.00      3.10 o 
  -1   1  20       19.58       22.56      2.93 o 
   0   1  20        2.04        3.18      4.58 o 
   1   1  20        9.59       12.54      3.41 o 
   2   1  20       59.05       78.62      4.86 o 
   3   1  20       23.73       18.93      4.03 o 
  -2   2  20       19.44       22.08      3.06 o 
  -1   2  20       25.55       27.58      3.34 o 
   0   2  20       38.45       40.31      3.02 o 
   1   2  20       61.87       50.72     27.61 o 
   2   2  20       77.26       78.19      4.49 o 
   3   2  20       44.45       35.94      5.29 o 
  -2   3  20       14.40        9.75      3.62 o 
  -1   3  20        7.17        8.64      3.38 o 
   0   3  20        2.09        1.63      3.33 o 
   1   3  20        0.37        0.44      4.71 o 
   2   3  20        2.96        5.77      2.33 o 
   3   3  20        4.00        8.48     10.18 o 
   4   3  20        4.89        7.10      5.51 o 
  -1   4  20        5.16        5.73      4.96 o 
   0   4  20       13.91       16.23      5.40 o 
   1   4  20       20.53       25.15      2.59 o 
   2   4  20        9.42        9.49      2.41 o 
   3   4  20       18.17       22.87      3.43 o 
  -1   5  20        1.76       -0.94      5.51 o 
   0   5  20       13.93       12.47      5.72 o 
   1   5  20       34.88       40.39      3.03 o 
   2   5  20       51.98       52.22      5.36 o 
   3   5  20       62.54       58.68      4.53 o 
   0   6  20       94.98       85.00      5.58 o 
   1   6  20      110.69      105.22      4.42 o 
   2   6  20       14.64       14.60      2.77 o 
   3   6  20        0.74        1.12      3.13 o 
  -1  -2  21       21.99       26.01      5.07 o 
   0  -2  21       25.66       30.15      5.00 o 
   1  -2  21        0.43       -2.61      4.93 o 
  -2  -1  21        0.21        3.98      3.95 o 
  -1  -1  21        2.54        4.22      3.67 o 
   0  -1  21       19.92       29.93      4.78 o 
   1  -1  21       47.93       47.25      3.91 o 
   2  -1  21        8.37       11.92      3.87 o 
  -2   0  21       41.60       37.40      3.46 o 
  -1   0  21       10.29        9.16      3.07 o 
   0   0  21       57.06       55.48      6.59 o 
   1   0  21       80.34       86.89      4.18 o 
   2   0  21        4.84        3.27      4.05 o 
  -2   1  21       29.47       27.66      3.21 o 
  -1   1  21       75.84       73.07      3.28 o 
   0   1  21       50.81       41.38     25.58 o 
   1   1  21       10.30        8.04      5.00 o 
   2   1  21       34.06       36.59      3.84 o 
   3   1  21       22.43       20.07      5.22 o 
  -2   2  21        0.66       -0.07      5.65 o 
  -1   2  21        3.47        1.59      3.46 o 
   0   2  21       62.50       67.74      3.15 o 
   1   2  21       16.74       19.40      4.24 o 
   2   2  21       17.09       26.59      4.78 o 
   3   2  21        1.02       -0.94      5.00 o 
  -1   3  21        0.33       -1.01      3.21 o 
   0   3  21        8.03       11.78      3.01 o 
   1   3  21       10.59       17.04      4.42 o 
   2   3  21        6.74       16.53      2.96 o 
   3   3  21       23.74       16.07      9.38 o 
  -1   4  21        0.24        2.62      3.51 o 
   0   4  21        0.18        2.37      4.09 o 
   1   4  21       11.67       20.55      4.57 o 
   2   4  21        5.20        1.68      3.62 o 
   3   4  21        4.19        1.23      3.31 o 
   0   5  21        0.35        1.26      3.12 o 
   1   5  21        0.21        1.05      3.79 o 
   2   5  21       26.36       26.15      3.51 o 
   0  -1  22        0.30        5.58      5.65 o 
  -1   0  22       20.61       21.00      3.88 o 
   0   0  22       29.67       34.79      4.52 o 
   1   0  22       44.91       41.58      3.75 o 
  -1   1  22       27.76       29.45      3.44 o 
   0   1  22       19.72       17.36      5.72 o 
   1   1  22        0.39        4.13      4.78 o 
   2   1  22       54.71       66.81      5.87 o 
  -1   2  22       16.99       16.22      3.78 o 
   0   2  22       55.16       54.52      3.21 o 
   1   2  22        6.18        5.33      3.11 o 
   2   2  22        1.75       -2.73      3.22 o 
   0   3  22      193.15      175.12      4.60 o 
   1   3  22       71.33       76.26      4.06 o 
   2   3  22        5.46        7.88      8.91 o 
   0   4  22       24.74       24.57      4.13 o 
   1   4  22       12.80       14.49      3.28 o 
                                                 
